# Supplementary material for: A large-scale targeted proteomics of serum and tissue shows the utility of classifying high grade and low grade meningioma tumors
Source: Clin Proteomics. 2023 Sep 29;20:41. doi: 10.1186/s12014-023-09426-9 (PMC10540342; doi:10.1186/s12014-023-09426-9)
Supplement: Supplementary file 1 — Supplementary Material 1 [file 12014_2023_9426_MOESM1_ESM.xlsx]

## Sheet: Tissue
Replicate	Condition	Age	Sex	Histopathology
T1	MG_LG	74	F	Meningothelial meningioma (WHO grade I) with mild atypical features
T3	MG_LG	53	M	Transitional meningioma, WHO Grade I
T5	MG_HG	33	M	Consistent with meningioma of transitional architecture with atypical features grade II.
T6	MG_HG	54	F	Consistent with atypical meningioma ((WHO grade II)
T7	Control	#N/A	#N/A	#N/A
T10	Glioma	24	F	IDH mutant Astrocytoma
T11	MG_LG	59	F	Transitional meningioma, WHO Grade I
T13	MG_LG	41	F	Transitional meningioma (WHO grade I)
T14	MG_LG	57	F	Transitional meningioma, WHO Grade I
T20	Glioma	59	M	IDH wild type Glioblastoma
T31	MG_HG	27	M	Atypical meningioma (WHO grade II)
T32	MG_HG	#N/A	M	#N/A
T33	MG_LG	65	F	Transitional meningioma, WHO Grade I
T34	MG_LG	#N/A	F	#N/A
T35	MG_HG	47	M	atypical meningioma (WHO grade II).
T36	MG_HG	#N/A	M	#N/A
T38	Control	#N/A	#N/A	#N/A
T40	Glioma	66	F	IDH wild type Glioblastoma
T41	MG_LG	37	F	Meningioma (WHO grade I).
T42	Control	#N/A	#N/A	#N/A
T43	MG_LG	57	F	Transitional meningioma (WHO grade I)
T46	MG_HG	32	F	Transcitional meningioma (WHO grade II).
T47	Control	#N/A	#N/A	#N/A
T48	Control	#N/A	#N/A	#N/A
T49	Control	#N/A	#N/A	#N/A
T51	MG_LG	38	F	Consistent with transitional meningioma (WHO grade I)
T53	Control	#N/A	F	#N/A
T54	MG_LG	31	F	Transitional meningioma (WHO grade I)
T56	MG_HG	#N/A	#N/A	#N/A
T57	MG_HG	46	F	Meningioma II
T58	MG_HG	35	M	Invasive (bone) atypical meningioma (WHO grade III)
T61	MG_HG	23	F	Atypical Meningioma (WHO Grade II)
T63	MG_HG	55	M	Invasive atypical meningioma, WHO Grade II
T64	MG_HG	67	M	Meningioma II
T65	MG_LG	39	M	Consistent with transitional meningioma (WHO grade I)
T66	MG_LG	45	M	Transitional meningioma (WHO grade I)
T69	Glioma	59	M	IDH wild type Glioblastoma
T70	MG_HG	56	M	Invasive atypical meningioma, WHO Grade II
T71	MG_LG	37	F	Consistent with fibroblastic meningioma (WHO grade I)
T72	MG_LG	52	F	Consistent with transitional meningioma (WHO grade I).
T73	MG_LG	45	F	Meningioma (WHO grade I)
T79	MG_LG	53	M	Transitional Meningioma (WHO grade I)
T81	MG_LG	64	M	Meningioma
T82	MG_LG	57	F	Meningioma
T83	MG_HG	50	M	Consistent with Atypical meningioma, WHO Grade II
T84	MG_HG	45	F	Consistent with atypical meningioma (WHO grade II).
T85	MG_LG	63	F	Transitional meningioma, WHO Grade I
T87	Control	#N/A	#N/A	#N/A
T88	MG_LG	32	F	Meningioma, WHO Grade I
T89	MG_LG	67	M	Meningioma (WHO grade I)
T90	MG_LG	49	F	Meningioma, consistent with microcystic variant (WHO grade I)
T91	MG_HG	54	F	Atypical meningioma, WHO Grade II
T92	MG_HG	37	F	Atypical Meningioma (WHO grade II)

## Sheet: Serum
Sample Annotation	Condition	Age	Sex	Histopathology	Grade
S3	Mg_Hg	64	F	Invasive atypical meningioma (WHO grade II)	II
S4	Mg_Hg	28	F	Meningeal hemangiopericytoma (WHO grade II)	II
S7	Mg_Lg	53	M	Transitional meningioma, WHO Grade I	I
S9	Mg_Lg	42	F	Transitional meningioma (WHO grade I)	I
S12	Control	#N/A	#N/A	#N/A	#N/A
S13	Control	#N/A	#N/A	#N/A	#N/A
S16	GBM	51	M	IDH neg GBM	IV
S17	Mg_Lg	47	F	Transitional Meningioma (WHO grade I)	I
S19	Mg_Lg	58	F	Fibroblastic meningioma (WHO grade I).	I
S20	Mg_Lg	56	F	Transitional meningioma (WHO grade I).	I
S22	Mg_Lg	55	F	Fibroblastic meningioma (WHO grade I)	I
S25	Mg_Hg	45	F	Atypical meningioma (WHO grade II)	II
S27	Mg_Hg	81	M	Atypical meningioma (WHO grade II)	II
S29	Control	#N/A	#N/A	#N/A	#N/A
S31	GBM	32	M	IDH neg GBM	IV
S32	GBM	60	F	IDH neg GBM	IV
S33	GBM	39	M	IDH pos GBM	IV
S34	Mg_Hg	53	M	Atypical Meningioma with brain invasion (WHO grade II)	II
S35	Mg_Hg	50	M	Meningothelial meningioma with atypical features (WHO grade II)	II
S36	Mg_Hg	31	M	Meningothelial tumour with atypical features, consistent with atypical variant (WHO grade II)	II
S42	Mg_Lg	44	F	Meningioma (WHO grade I)	I
S47	Control	#N/A	#N/A	#N/A	#N/A
S49	GBM	55	F	IDH pos GBM	IV
S50	GBM	25	M	IDH pos GBM	IV
S51	GBM	59	M	IDH pos GBM	IV
S52	Mg_Lg	60	M	Meningiothelial meningioma, (WHO grade I)	I
S56	Mg_Lg	42	F	Transitional meningioma (WHO grade I)	I
S61	Mg_Hg	51	F	Atypical meningioma (WHO grade II)	II
S64	Control	#N/A	#N/A	#N/A	#N/A
S65	Control	#N/A	#N/A	#N/A	#N/A
S66	GBM	55	F	IDH neg GBM	IV
S67	GBM	79	F	IDH neg GBM	IV
S68	GBM	56	M	IDH neg GBM	IV
S72	Mg_Lg	57	F	Meningioma (WHO grade I).	I
S73	Mg_Lg	40	F	Consistent with transitional meningioma (WHO grade I).	I
S74	Mg_Lg	54	F	Meningioma, WHO grade I.	I
S76	Mg_Hg	45	F	Consistent with atypical meningioma (WHO grade II).	II
S81	GBM	40	M	IDH pos GBM	IV
S83	Mg_Hg	67	M	Meningioma II	II
S84	Mg_Hg	50	M	Consistent with Atypical meningioma, WHO Grade II	II
S85	Mg_Hg	54	M	Consistent with meningothelial meningioma	II
S87	Mg_Hg	57	F	Consistent with Atypical meningioma, WHO Grade II	#N/A
S88	Mg_Hg	39	F	Meningioma II	II
S89	Mg_Lg	53	M	Transitional Meningioma (WHO grade I)	I
S90	Mg_Lg	52	F	Consistent with transitional meningioma (WHO grade I).	I
S92	Mg_Lg	54	F	Meningothelial meningioma.(WHO grade I)	I
S95	Mg_Lg	57	F	Meningioma	I
S96	Mg_Lg	63	F	Transitional meningioma, WHO Grade I	I
S97	GBM	25	M	IDH pos	III
S98	GBM	72	M	IDH neg GBM	IV
S99	GBM	50	F	IDH neg GBM	IV
