# Supplementary material for: A large-scale targeted proteomics of serum and tissue shows the utility of classifying high grade and low grade meningioma tumors
Source: Clin Proteomics. 2023 Sep 29;20:41. doi: 10.1186/s12014-023-09426-9 (PMC10540342; doi:10.1186/s12014-023-09426-9)
Supplement: Supplementary file 2 — Supplementary Material 2 [file 12014_2023_9426_MOESM2_ESM.xlsx]

## Sheet: Proteins
	Label	CAH1	GFAP	APOE	ANXA5	VTNC	VIME	FIBB	KPYM	G3P	FIBA	ITB1	MDHC	MUC18	FIBG	PEBP1	PGK1	LMNA	APOA1	TRFE	ALDOA	ANXA1	HSPB1	SPTB2	SPTN1	S10AB	S10A6	S10A4	MUC5A	MUC4	HS90A	MUC1	A1AT	LDHA	LAMC1	PLEC	FINC	FLNB	ANXA2	PROF1	CLUS	BIP	HSP7C	CO6A2	PRDX6	TPIS	H4	PPIA	PRDX1
T7	Control	116930	57554	15539	105720	18446	981970	52568	77540	153710	100190	29233	38269	8710.9	39734	49284	15248	30916	61352	35521	41000	24302	84755	25706	21418	21831	26424	44775	40596	21772	13527	31768	85856	27764	27027	16773	16559	9045.4	66769	79243	52360	24652	49248	84912	68516	49858	212740	22410	168840
T38	Control	9740.7	1566.9	8827.9	14400	24437	79331	9741.3	11732	21092	19712	4067.7	3315.9	2223.1	8218	4095.4	1635.5	12690	19601	25369	5696.6	6275.9	18804	7707.9	5855	3183.7	15552	11874	24146	2105.4	6527.3	16030	56765	4022	4062.7	3109.4	3370.2	4661.7	18405	6699.4	26708	4408.8	5771.6	60397	6936.5	4743.7	51981	3329.6	30461
T42	Control	47323	1607.1	12234	10674	15774	51197	33639	6631.7	10220	62626	7863.9	3396.8	2430.7	28671	4065.6	435.92	11185	43414	21610	4016	8453.3	14539	5152	4661	3244.3	21143	9784.9	19385	414.23	4375.5	8459.2	26142	4228.5	6361.6	2709.4	6230.4	5151.9	16639	12008	19135	3818.2	7161.8	44466	9984.2	5857.5	46595	3797.9	44667
T47	Control	28149	45188	7941.4	51590	14550	362300	91843	24904	45937	173680	18374	9434.8	15238	79065	13899	4872.6	19428	7217.5	5535.3	12879	14684	117620	8042.1	9286.4	8438.7	50067	26842	8794.7	3451.7	4666.7	9938.4	27706	10632	18950	9266.3	33556	2999.7	25030	30834	58104	14594	22158	84272	19124	10408	65452	6181.8	74099
T48	Control	15552	1884.7	20382	18070	27888	126510	11783	22626	29999	19978	5551.3	4435.1	1764.7	12308	6405.7	3112	20079	25818	38532	7736.3	10874	24137	11105	9576.6	5178.4	17148	12495	46566	2305.3	6449.3	28171	68076	5068.1	5186.7	5938.9	4111.9	9040.3	30029	8333.9	35052	6935.4	12169	52300	8942.7	7898.3	36972	3757	40148
T49	Control	9018.7	1387.7	7952.1	12508	12996	98269	3528.7	14970	23857	6360.6	5656.6	3315.2	1877.9	4134.7	5036	1952.9	17347	16505	23786	6803.3	8510.7	21795	7728.8	6440.2	2964.3	20204	16207	20834	986.09	5291.6	17214	35583	5530.8	4245.4	3371.5	1804.8	4410.8	22421	10076	24516	4029.1	6975.1	41433	8534.6	7967.1	23723	3653.1	33489
T53	Control	41783	935.83	8741	8821.3	19921	42392	15370	5804.5	10614	32644	3506.7	2669.3	1613.2	12630	3423.7	772.16	7151.3	71788	33851	3464.1	5959.2	8814.2	2964.2	3261.5	2257.2	19487	18484	26146	1396.8	4930.3	10485	46752	3631.6	6120.7	2588.9	8081.1	3886.8	12718	10220	19754	3295.6	5401	32497	8609.6	4863.4	19951	3058.4	47661
T87	Control	5685.8	733.24	40586	12051	89240	110460	12772	14959	14424	25109	5970.9	3414.9	2180.8	16279	4394.1	2267.8	17653	21355	38628	5110.1	11639	28064	4967.1	5630.7	4699.4	19297	10511	39315	4001.1	2691	27598	167770	5680.3	3043.9	4231.3	6526.5	6154.6	15572	6063.8	80362	3369.2	6919.8	40429	3839.1	5405	20327	3212.3	21957
T10	Glioma	30996	1235600	18800	46245	15287	1386000	26908	173770	900140	48374	11870	45169	8386.1	20954	82526	40572	24555	103160	143470	95607	27675	59842	38571	33984	10826	32939	10936	107280	25393	35379	68248	87147	19731	13563	17221	14726	5634.2	8053.8	171610	31776	42660	146220	11780	97905	206360	345480	63038	261660
T20	Glioma	30021	1668300	17875	99707	30387	1019500	178070	247630	737970	287700	12052	26782	6872.1	138350	53473	50010	21054	31953	41456	69204	84942	138400	31980	24320	23273	133310	33356	31812	11473	27022	14622	38562	45037	11503	17909	17645	6616.8	38524	107980	142590	60469	101860	21641	63602	122310	279600	41688	306000
T40	Glioma	73135	2311500	16242	75546	7456.3	2914000	15537	227600	1027500	27513	17046	46560	5067.9	12392	78913	40927	37645	39762	75878	98105	58432	85466	34807	30728	36490	72573	58005	63813	15989	39201	23942	38782	20259	15436	25786	5109.3	8522.4	39559	177680	20383	74641	135600	11447	72953	229970	451490	60685	352760
T69	Glioma	85667	2222100	13043	124460	32281	967270	329290	116020	629120	586840	15709	33414	5587	230370	68421	22440	24795	68202	127600	87837	56621	243190	32654	30853	31697	118770	26932	65406	13117	30873	30538	178130	33726	14762	17454	19535	6475.5	16401	131130	53945	56355	99443	32962	69062	88605	424810	35318	376900
T5	MG_HG	29983	1653.9	16584	121580	18295	594150	41682	57368	117160	88606	14378	28357	21852	34968	50527	11372	78850	47089	35328	43566	68407	57306	79359	59846	60894	42248	11058	46611	19790	25732	16782	52707	31031	12426	22990	56414	37391	537430	76114	35104	53161	65599	53098	59493	48071	628140	27245	146810
T6	MG_HG	13590	1341.7	10448	56488	7288.8	546220	30635	62947	103840	66888	8455.7	17630	4881	27338	29711	10565	52428	15455	23212	31873	31026	22100	41487	30745	40742	29136	18634	21533	14535	10757	9954	22106	19833	8437.4	18483	16595	23145	238780	51116	15488	35618	48404	135200	38811	30555	219970	16878	94778
T31	MG_HG	38046	2102.4	8186.5	143710	24080	4346900	175160	121830	297840	327530	14595	16500	5508.6	141420	43527	16815	48399	18756	45062	78122	53612	237320	31241	24919	35905	30016	10267	74106	18028	9564.3	27717	47129	92071	17027	20707	141550	21806	199370	69214	26898	24849	65420	101950	45932	86436	456760	22486	129610
T32	MG_HG	22473	2919.2	10439	168460	12389	5427100	8693.1	485360	977070	13888	20149	47989	4763.3	5844.7	118600	73468	58760	20170	41956	238960	112040	1214100	75547	54662	91450	200170	12228	88237	42574	31826	22131	41956	178640	11213	23303	70138	37581	407240	214160	39295	45203	162850	54424	122370	284540	227120	182800	373190
T35	MG_HG	27587	1536.7	16341	113140	6988.1	1721100	49920	218900	320800	77427	15030	54964	4420.3	44938	128800	39578	70160	16552	26501	154570	52727	20642	43680	30551	104600	75444	37983	34242	14372	26914	12943	22149	54568	8353.8	27860	38392	35615	271000	114230	25385	63348	110000	14810	176050	112270	256260	20581	182840
T36	MG_HG	32504	2190.7	20814	109730	12835	1899000	56083	150390	244580	85928	20666	48141	5043.1	45279	102050	27494	72989	18986	26424	98056	52175	22487	37653	26317	97586	61340	28623	41115	13208	23115	15123	23970	40674	10693	25696	62991	33178	284450	107280	22622	58329	108850	14357	139750	65707	390990	31567	146630
T46	MG_HG	19768	1995	9606.6	96162	25575	2465900	111400	148190	227320	207250	14802	32241	5053.1	93359	40655	28556	71619	26795	44360	104360	44031	199230	50908	31784	50093	58853	24581	41148	20953	24012	13715	42164	72196	8485.4	27631	11133	34232	253070	78423	45171	36656	72169	91872	40375	68889	183000	16559	208050
T56	MG_HG	10138	3369.1	40170	236500	9903.1	1628300	3664.9	201620	573640	6896.8	17884	88117	11499	3956.4	118010	60745	92056	46690	70981	137290	103820	47057	64617	55554	148700	66281	126430	48946	23456	39373	18795	62846	50818	8371	38378	19412	46333	325020	245280	18416	80485	155170	48532	144990	130310	488070	42964	258500
T57	MG_HG	12772	2612.1	21058	49098	49342	806070	109960	70564	100060	218380	10053	17134	5264.6	99147	24296	8391.9	55906	65444	89579	30320	31578	74014	19309	17167	42425	93573	38613	52421	14787	14778	23475	103630	28689	9167.3	13352	59510	11714	92351	76987	59729	40500	48231	223580	35400	30871	137490	15892	107200
T58	MG_HG	30059	229370	11799	76038	8058.7	230800	37795	176060	284340	77284	12985	73204	4334.5	32744	49203	30398	65005	35805	51986	85665	366820	76960	22632	20160	63860	72056	88281	42400	15641	37982	22488	55971	52390	11769	18567	6450.1	15593	59169	119210	9182.6	61863	121570	24671	67032	115220	496940	29480	191400
T61	MG_HG	12346	3022.2	19900	113030	13222	2453200	102360	141450	330630	174100	19638	42266	8836.3	104640	29652	29387	59220	22490	51959	127310	101440	30254	69690	47855	134870	33265	14720	60872	16381	37664	33389	57501	41150	8781.1	36840	202760	22671	195030	85356	31621	36271	78811	95268	30769	74036	228050	11045	163780
T63	MG_HG	9429.8	1497	17514	75970	16628	579350	43859	50116	99601	94459	9844.6	11634	5559.9	41882	24646	10348	34133	10978	17375	23970	35253	18577	23679	18545	21201	24688	19117	19785	7211.1	8759.9	7780	19309	15310	7815.6	18097	31764	24465	89419	37886	56166	27954	50148	32017	33945	20542	297780	8561.1	56446
T64	MG_HG	18338	3757.4	9752.9	93445	9181.7	2526900	11111	130500	171980	27565	14875	22415	5022.5	10026	32266	26825	57095	24539	27041	83625	48580	123430	37103	29939	36868	65111	14988	39688	8121.6	14857	11371	30372	73783	9605.9	24423	8485.7	29170	169530	64356	11321	25730	54609	24483	37795	88467	288210	13528	136990
T70	MG_HG	29729	2763.5	19171	83970	8425.5	2315600	33041	208770	312820	62048	19454	46712	7712.2	30015	82931	38106	112780	19418	35711	127650	45115	91081	70535	49489	127320	94956	23061	42306	11642	21610	17055	21496	58559	10420	49103	10862	48606	349600	110520	19807	43135	79880	22215	91264	87858	263230	22887	169210
T83	MG_HG	80309	3026.9	16188	113480	58918	1331600	375350	157780	183480	765080	20475	23438	5875.2	287370	25126	30342	61282	30319	41175	87272	54648	33481	33341	26133	57238	158630	53278	51646	12416	26233	40247	87758	63565	21332	24705	46435	28663	170710	118440	52342	33076	49974	42612	48333	33862	337600	16104	172260
T84	MG_HG	68612	3448.1	29450	173150	18102	1305500	53101	137100	315940	106960	29590	29676	13391	42623	70966	35003	124550	44929	37265	121700	108690	26933	56350	45745	118990	67853	74801	32662	17264	53019	20280	33084	44149	20950	62351	18715	66168	322790	97943	22415	61256	107610	10278	83567	62053	510640	22355	150520
T91	MG_HG	14641	2786.8	25734	139540	5121.1	2835800	9291.9	196350	415010	22020	30112	80396	15204	9625.2	100810	46057	158630	19109	28138	119920	129540	159720	103350	70681	141580	146100	25749	60732	31779	63465	18394	25115	78831	13098	68361	50255	80943	448130	140910	10594	58149	111470	15212	84758	93220	456960	32376	160680
T92	MG_HG	14096	4652.6	23151	153120	27908	897870	16469	179870	294820	34961	16145	38429	5887.8	14685	65257	33037	115580	23751	73946	111250	87934	66840	88758	62241	113640	120090	73454	56627	15009	32534	32817	52845	86855	8280.5	62457	22893	63926	233290	89311	55281	44008	67076	42677	51668	73131	223640	19493	119410
T1	MG_LG	33448	2245.6	16143	81637	25485	1259900	405860	115270	244300	734750	13707	34910	18133	305110	49733	24706	187010	11548	15637	103210	50063	59065	21843	20071	41133	34225	24607	24469	26733	36413	7334.6	20604	54494	18126	29865	21343	15788	338500	71654	71836	69132	80453	96270	55495	29868	980960	24401	140290
T3	MG_LG	16087	1784.8	6511.5	59082	10714	1481600	25576	63024	96767	41058	10120	23499	6073.7	22904	28848	14118	27471	12532	33717	33293	26941	80112	42149	26481	16853	39199	10903	45656	9527	15140	23251	42948	15553	5671	18406	8712.8	14540	139060	52412	15438	29193	58522	66996	34923	32726	152190	11699	178120
T11	MG_LG	14426	3225.7	14417	106650	7590.5	3304000	12339	145910	255340	26292	13219	44523	4554.5	10935	42244	17804	22728	15182	23537	62459	50823	60066	103960	74543	77374	108550	33581	52876	30472	28796	17461	20304	40135	8075.9	39233	11995	52778	361940	95491	23500	56565	92808	125330	84807	86542	362360	27271	243290
T13	MG_LG	3692.1	1522.6	11018	55064	10896	1973700	11273	95167	143190	19858	7951.2	20586	5636.4	9653.8	42743	16930	74019	41448	53206	57033	31519	113830	32380	26245	21080	43471	14096	47779	16350	16140	20949	55026	48318	6387.5	26465	32976	23243	224450	51640	23714	42220	71146	63516	29715	63981	158750	13924	138110
T14	MG_LG	25893	2914	9070.7	66385	18820	1232700	48381	83816	151330	76558	11235	28228	6550.9	41305	38808	16812	58430	20971	18881	41693	36946	31172	63781	45508	61159	44130	18681	26733	21478	16584	11690	16725	26218	12408	32328	26901	31659	214600	47402	36717	33118	55516	142120	65687	47242	179460	21264	138830
T33	MG_LG	108390	3164.2	33507	86128	23583	1078400	95908	101900	255900	199840	18674	33959	13635	79498	59061	29852	46236	37528	62105	80227	31779	44290	24534	21402	40819	59523	36167	58358	13285	28195	32020	62113	27471	18074	25980	15280	32006	117820	86210	41337	39541	103260	47193	87565	63624	173890	18702	209100
T34	MG_LG	54160	3396.6	29609	142210	17593	1247900	60798	208110	416460	114100	25379	33863	20541	55083	92115	59368	91261	46703	59429	184100	39774	91137	21332	24670	44524	77127	86966	58670	16347	49380	30062	74818	79082	14962	50128	22503	32700	176210	127090	38565	53395	127720	55930	114710	177180	194480	32009	257810
T41	MG_LG	12047	2496.6	16210	82678	17582	2718400	15447	104980	225430	29612	14145	35567	9598.5	13906	29412	25982	35305	17039	54894	55078	47152	42986	65528	45787	49480	38533	24377	50714	26281	22078	31854	34705	40444	12519	51180	36685	20975	205370	86548	24740	36102	83565	125320	54027	76835	107080	20311	146180
T43	MG_LG	9960.6	2561.8	84292	98211	27981	1466500	9861.4	92037	171550	19258	18644	35305	12666	10412	79739	20755	44531	74271	174690	62324	52231	38911	41379	35904	20776	40469	4532.7	112750	24846	24149	48028	141400	20334	6914	27604	9511.1	14975	185350	85691	29601	60689	90443	17681	118630	44118	186420	11599	129600
T51	MG_LG	7265.2	3088.2	11417	102820	13624	3273100	13980	144630	263420	31032	14642	35597	8524.8	11213	52874	23308	80978	15350	39411	72258	70450	60531	82100	54577	73922	36602	35624	55676	25558	20861	17083	43795	64702	14066	50134	18163	33963	216450	84290	36120	44668	94377	170300	57012	84258	48987	21383	146600
T54	MG_LG	47252	2800.7	14655	128040	14233	2795600	37912	125080	221960	83248	22337	31855	5888.1	30089	69183	15049	78775	24242	39646	71213	60222	49672	116980	81606	95512	127010	42602	61071	37248	25369	19414	37287	42273	12411	45951	29348	48254	416370	96255	28525	50083	90233	96764	64906	58485	259520	29239	181130
T65	MG_LG	31281	2406.1	13906	60236	20848	1706700	35441	110980	238200	63750	17544	19111	6417.4	33782	30592	34606	30492	12292	31280	67944	47021	36143	50255	29936	26188	55492	20657	43454	10065	15417	33250	46246	43556	18734	31423	23766	16169	119890	46409	51317	21146	56198	57981	22660	68025	137310	9196.9	101170
T66	MG_LG	63339	3016.4	30874	99665	7441.7	2981500	39467	163210	392700	101070	35676	62097	8265.2	33633	101950	21384	88044	15938	21495	92168	38112	61982	65582	47571	54513	65232	67880	55120	26304	53089	18980	33950	46929	19615	44813	12641	116890	164750	181550	14544	67519	151670	19768	78540	101340	614790	21170	259330
T71	MG_LG	26224	1332.1	13891	150070	14755	1357200	38754	86533	203330	71001	14807	35659	10255	30160	57356	16588	63968	69244	103010	52305	62630	49510	62088	45682	47281	155400	11568	65874	18838	30491	41347	93850	29158	10288	37210	24103	46223	288360	64309	29344	31734	66210	31749	56150	50444	251860	26907	138240
T72	MG_LG	4810.7	2267.8	10642	104980	5774.3	1907700	10627	113310	202890	27106	15402	35645	8161	10852	46703	21599	108530	18768	43262	64214	60168	72906	86235	55728	75568	74525	37125	46854	25454	25436	22332	54542	44171	9779.9	29920	23600	46351	206010	73034	18616	40437	68773	119530	39143	66202	202620	18292	128100
T73	MG_LG	23450	2949.7	20905	81771	13299	1089200	42367	46314	82937	85368	15944	15934	4376	37377	29077	8120.2	64831	35851	14865	39399	44729	50358	61402	49706	47235	51914	30046	22954	18781	18879	17248	13478	10630	17538	34546	17831	25067	187550	42337	25494	31116	54056	20928	29656	17255	209730	8691.3	107790
T79	MG_LG	51883	2882.9	12632	91870	19802	2415900	149480	89684	102230	374030	18572	20874	3928	125090	51221	13661	65545	57643	41290	87378	67158	38302	61010	47442	36828	42188	21010	54227	26758	8869.7	31336	86426	48503	14781	44429	25105	43857	179310	48273	33788	30069	44091	37809	28983	38426	167570	37529	102930
T81	MG_LG	13045	1970.7	24444	141050	8733.1	5147800	8284.1	128870	262520	19356	18528	66219	6860.6	7815.7	50937	32677	39964	14600	56107	97080	41839	93344	76309	44777	37075	82593	15642	77498	27518	28910	28728	56182	39819	9134.5	38680	6426.6	19668	118630	64438	14444	24250	103510	20260	55252	80066	89680	19241	214210
T82	MG_LG	21174	26929	22109	160420	47422	3660400	81063	101040	210670	141030	18584	34492	4974.9	70208	51992	23534	133960	32664	58481	63117	89964	254260	85171	60140	97869	89568	33011	79569	25356	28717	29602	51266	43786	11273	36509	18697	47344	232140	78980	62385	34099	87926	26601	41270	48722	168350	18683	172040
T85	MG_LG	46335	3708.1	18815	188300	14045	2786100	93478	171580	278660	187830	28342	62155	9752.5	99391	84233	34467	99357	43084	60978	83812	64064	73967	112940	63353	62043	173120	27765	77957	32653	40483	55779	83040	42288	18545	60984	67047	55064	238550	82634	24769	39472	101350	38503	50964	96555	206590	19034	256490
T88	MG_LG	29589	3170.9	89423	122140	23238	1274400	28922	107040	196710	51650	28127	70100	17647	29173	87176	31635	54811	109450	230250	58431	52935	65679	52657	34796	32542	66569	14407	128230	18295	24123	87580	178800	39800	13372	29244	16056	36238	109010	79656	23621	40443	67658	30699	100890	54516	249010	12544	207740
T89	MG_LG	28162	47349	39744	63435	51952	1789100	25346	64223	96660	57345	11723	12963	4988.2	25883	16606	8224.3	23431	20902	37277	44170	35635	38958	31683	22168	15319	34177	8450.1	38741	7117.1	6624.4	16249	35217	27008	16546	19255	43339	13545	55014	21442	52819	13359	29352	33354	14608	28389	141360	4273.7	61610
T90	MG_LG	19429	2193.4	10657	104250	24101	2908500	46521	79967	103940	84918	11124	10837	3712.4	45829	25105	8400.4	43888	14754	65029	28018	45888	45076	34826	25389	23812	26324	10281	71689	18739	7219.4	27852	91239	26937	12454	17317	10803	15242	95479	25897	18548	16895	31722	64873	14935	35968	267340	9670.3	63125
Pool_1	Pool	32403	15819	24333	123970	26966	2683300	88260	149550	232700	156530	18896	43292	8818.3	76908	62810	33499	94185	35755	52436	80523	68537	106490	72410	45535	77399	77456	29836	59436	28373	28083	24428	62613	55011	14938	38748	41547	44614	298580	125990	44297	60656	107490	88180	74023	91582	476360	37875	211530
Pool_2	Pool	34925	15469	26965	119870	27337	2718400	90139	145900	229450	143390	21318	43824	9223.9	82965	64681	30078	92765	32301	51143	76282	70048	101390	70660	47938	72047	77590	28476	63566	22793	29722	24586	58338	55249	12945	41578	39227	40504	308880	129940	44836	63893	103510	95510	76336	87291	411330	41476	223700
Pool_4	Pool	35023	16494	20828	119800	24591	2701100	91736	148020	235970	143990	17389	40270	9732.1	78521	62648	30982	88536	32292	50970	83206	69936	100380	70111	44695	75632	72566	34486	64228	26536	29220	29278	59713	52019	13565	37168	40412	44661	253530	102460	42289	52129	98894	84661	71851	83103	377280	37296	198670
Pool_6	Pool	33692	16068	23956	112070	27512	2702800	84543	142170	220690	150880	20184	43536	7627.5	79191	60378	27308	91676	33464	50052	82640	67551	93447	64855	46815	67520	75106	35795	58411	36022	26495	28594	58582	46300	13019	38566	38973	43325	248280	111080	39558	53793	97980	89540	70673	84208	370300	37541	199060
Pool_8	Pool	35076	14955	23724	119380	25556	2779400	87915	140280	228750	160500	16928	42129	8507.6	73804	60755	27133	98468	31381	53818	82241	69559	96347	72664	47630	73760	73355	39483	64286	25819	27710	28793	65330	51244	12760	39913	40597	46084	220940	92900	36252	43000	89103	81771	63095	75259	336220	31053	186450
Pool_9	Pool	31912	17203	21013	127470	24081	2832100	87160	145060	216690	178260	22265	39430	9102.4	71348	61076	26620	88333	34065	53703	81837	74489	104030	73798	46844	74604	83772	37773	69944	22934	26240	28978	56467	56415	11156	39515	41217	43332	204200	83896	33390	39541	77568	69429	54090	60357	295740	26429	150960
Pool_10	Pool	36819	18431	23018	122960	27737	2745900	88729	141640	230460	150990	19437	47017	7473.5	78159	63184	28653	96472	34981	53523	85727	69694	104860	74294	50075	74117	85207	33223	55723	21832	29522	22712	60779	52778	13775	44151	41725	46035	196470	80479	32099	42125	79331	71939	59523	59051	305480	29561	163020
Pool_11	Pool	35374	16941	24001	115150	24393	2665600	84821	145460	226800	155330	19248	44072	8085.2	85192	58029	30217	91021	32815	54355	85106	73308	104340	76820	45560	71088	84082	31530	63674	22712	28113	25972	62224	50553	12825	43081	39912	43215	200790	83347	30984	42705	73147	68176	54428	63739	302040	27766	155740
[truncated: 1 more columns]

## Sheet: Peptides
Replicate Name	T7	T38	T42	T47	T48	T49	T53	T87	T10	T20	T40	T69	T5	T6	T31	T32	T35	T36	T46	T56	T57	T58	T61	T63	T64	T70	T83	T84	T91	T92	T1	T3	T11	T13	T14	T33	T34	T41	T43	T51	T54	T65	T66	T71	T72	T73	T79	T81	T82
Condition	Control	Control	Control	Control	Control	Control	Control	Control	Glioma	Glioma	Glioma	Glioma	MG_HG	MG_HG	MG_HG	MG_HG	MG_HG	MG_HG	MG_HG	MG_HG	MG_HG	MG_HG	MG_HG	MG_HG	MG_HG	MG_HG	MG_HG	MG_HG	MG_HG	MG_HG	MG_LG	MG_LG	MG_LG	MG_LG	MG_LG	MG_LG	MG_LG	MG_LG	MG_LG	MG_LG	MG_LG	MG_LG	MG_LG	MG_LG	MG_LG	MG_LG	MG_LG	MG_LG	MG_LG
CAH1_GGPFSDSYR	381481	51294	256759	126827	55239	39935	218323	8951	94958	107598	273538	332900	97257	54097	157987	80825	122504	122948	71920	32986	68703	119276	36245	36112	71069	110388	310521	245940	43523	78829	125416	73597	71283	10106	88810	386807	184405	31189	35250	25436	188573	75239	204596	82387	24007	87212	172627	44053	85707
CAH1_ADGLAVIGVLMK	349576	20450	48638	76360	42596	21652	43240	17784	123893	85484	234004	284727	92405	15564	72510	109565	20941	111055	26668	33637	28557	99797	51742	28874	12495	30618	132150	175804	18345	33921	103858	38270	20941	762	32187	194214	95262	41206	12186	21763	127521	84579	219645	68479	11194	53359	372379	52360	78496
CAH1_VLDALQAIK	897199	80408	323903	218154	116211	72404	331998	49932	233136	262866	520679	617933	263818	142653	320000	148883	252996	274087	181400	91764	95110	239142	113473	88198	194592	275228	706005	550436	143047	99242	275729	136400	103815	43720	233388	988730	468993	100076	96946	68671	333865	333412	547419	243971	44233	213245	301457	117333	175461
CAH1_ESISVSSEQLAQFR	593349	32921	269843	113500	81449	37366	200319	31364	136940	114451	361350	392118	116194	45887	172368	87724	127710	109486	95601	34238	50307	112900	33116	25983	70270	148626	377201	331446	73254	55838	130510	57380	78048	15562	137588	489723	280389	56422	44868	22169	247822	101102	231773	103420	11970	91730	139304	34106	62648
GFAP_EAASYQEALAR	802117	19426	16712	648925	10670	6086	11910	5956	18822688	27538612	29443058	31302108	4748	8900	17500	12363	7388	10893	11500	16314	19749	3145975	8264	8519	24654	20878	21645	24971	23917	25127	18819	8364	19771	3500	14675	22756	11695	13813	22823	9658	11974	17509	21120	9893	13969	25179	21791	14447	241336
GFAP_LEEEGQSLK	9168	8185	8259	12289	22923	14211	4935	7149	84286	68677	142321	105907	12359	11844	15094	29209	13612	19723	6415	18443	21518	40307	29752	12171	31727	17650	17104	14279	15561	25816	13055	9308	24721	17910	19290	19242	38315	17315	15809	30753	24675	17971	18641	9258	17757	10807	20013	7980	26072
GFAP_ITIPVQTFSNLQIR	224683	594	3956	152170	331	4682	0	94	3334202	2422498	12022422	8590115	12663	3407	5251	10974	6662	8817	17995	25887	5750	942321	16385	6257	11253	11215	15734	22816	10684	32804	8548	14455	13572	5997	18487	14958	11128	13811	7481	15177	13763	7830	14533	4827	9095	17110	10088	13045	217308
APOE_SELEEQLTPVAEETR	47817	15328	19353	16413	20265	12708	12225	26603	64205	36320	50401	47767	60211	32794	24919	32479	43562	63894	12668	118344	42410	37293	20193	28592	22062	49509	47244	78494	60415	46085	45292	10697	22801	23536	24092	81086	85985	24812	176439	15536	28801	13832	55401	38784	28563	69535	25507	40737	47641
APOE_LGPLVEQGR	151815	105302	137834	65875	242064	75561	95001	488305	150388	163157	162386	113962	126678	108197	90239	108697	187048	208434	113640	407888	231853	116313	237008	188097	93758	194221	145791	280513	286734	251142	161571	74741	151201	118348	99499	355512	281393	182678	948956	134212	155728	164975	361983	133382	113793	191313	134044	299798	219986
APOE_LQAEAFQAR	48994	20617	38563	44773	63784	38965	32631	134475	86201	86524	47081	46964	78449	26174	15826	25846	30850	60697	27397	116489	62663	35179	61193	63540	40227	63007	65972	112187	64589	73183	51427	18746	56674	34399	21541	99510	106362	51864	223272	32924	49956	43686	76597	50083	27915	73634	42564	50574	86123
ANXA5_GLGTDEESILTLLTSR	1087906	143536	89160	609168	165942	131617	79362	148951	445041	993022	684197	1139574	1254216	488126	1144981	1531582	958064	844859	1042322	2239735	577323	634662	1227725	876736	823281	727916	1020176	1272871	1207712	1314025	905724	595959	957628	382142	576162	827675	1301213	875116	871390	1203198	1271953	749295	1089798	1558671	1025145	881150	877707	1523828	1408072
ANXA5_QEISAAFK	303017	79505	40411	271399	143853	89415	64177	68510	260932	492792	442591	549007	601164	413790	679364	849396	644704	524147	460972	1086304	276730	463729	601274	462631	595780	396876	510810	806572	587725	884229	369758	336134	518120	414210	425820	444575	727555	420435	616385	523440	627549	390792	659197	817135	600200	453135	452366	824687	833512
ANXA5_FITIFGTR	531367	73065	58108	234463	61476	43811	39425	44467	208101	364190	321655	619289	486131	193616	735201	790362	514764	564579	406470	1145539	231007	324420	425892	256028	240381	367779	528120	951565	689551	684880	360551	224302	440416	164884	254153	378012	600759	303828	341859	378070	601163	178843	379922	455463	410864	303456	402327	496934	798674
ANXA5_ETSGNLEQLLLAVVK	293631	14191	12945	60349	14085	9339	11304	5751	110918	250426	163644	266052	286335	87222	375839	303313	190834	191977	178907	625355	97987	134924	159195	103132	130337	195185	179455	540664	262969	302194	128173	54495	206841	59883	128899	157906	338063	113839	121291	197484	280173	48382	112482	242772	180788	164660	186875	149186	334976
ANXA5_SEIDLFNIR	850063	107299	108926	320723	138664	88558	61549	81814	316105	791082	578750	1035274	898014	455395	1232264	1410776	972759	1056519	700027	1761453	240786	647358	863733	504611	920113	747365	1052239	1449817	1298838	1255116	603273	502488	969842	575730	540138	689542	1156409	684434	897199	679653	932400	379526	648891	1277886	827361	568968	744941	1095748	1277046
VTNC_DVWGIEGPIDAAFTR	186380	304286	209748	149323	362543	148990	236386	1421200	150015	348845	72675	340283	186898	75087	245975	118968	58823	135154	283729	90211	580226	70834	138842	204997	76945	75634	642793	185631	39522	316705	306343	103450	81525	106064	213501	278677	192098	205085	294812	171469	156934	273538	75290	155836	56865	166396	194839	109141	547911
VTNC_FEDGVLDPDYPR	209166	298181	181230	155120	314526	149161	268025	848743	168099	326509	85931	373341	234984	87785	278348	151365	97592	141742	242989	130256	549785	111961	127035	161367	134617	113642	625599	227151	63590	307855	292343	93178	97328	118454	220233	244943	195214	153587	328274	135216	155156	145290	83986	156058	64726	125770	245418	76359	504050
VTNC_SIAQYWLGCPAPGHL	102492	57330	34923	88414	75917	52751	33466	139526	94625	145084	42715	157965	72077	33927	125836	64164	32263	69657	163806	46916	202234	34788	91108	82579	36344	38212	322397	75975	35158	128952	89413	92641	26090	69661	74405	113113	87703	116038	132394	61150	72200	144071	41649	86495	34316	66915	94388	50294	228439
VIME_SLYASSPGGVYATR	5478209	517645	136923	2163260	778256	696212	27551	1041223	1847967	2745496	14620718	2302243	485592	185609	33903224	43993152	13184552	13047458	17534484	10775818	5934152	1048656	20086556	4786745	16773186	16347204	9002544	7732705	20164860	3911017	2558107	15144579	29896300	13378531	2179251	9227406	9731483	22436210	8954999	20558756	14918691	12048002	28712902	4157612	9909576	9307712	12078535	54382720	17081928
VIME_LGDLYEEEMR	1276680	100399	17289	303730	163838	86698	11156	176829	2069689	1717875	4177710	2034896	1510130	154621	1952933	23989854	21520	2267406	50048	1175392	473710	452276	1025079	486298	352536	100710	697276	988181	158708	411759	2323188	303178	340008	1171219	74093	607794	373190	1561448	1094312	2048588	3728730	318518	4504549	2353728	337315	103110	12688377	4012337	506471
VIME_EEAENTLQSFR	6572496	303440	299745	1564320	576985	357796	321338	186983	10859868	6651450	20033366	6876213	5331598	4309427	24148292	33498454	9809863	11121897	13420792	10211934	4592191	1659667	6959787	1531382	15193745	13476436	9378176	9715579	18831150	5848607	7921852	3235708	18955854	13946375	7019495	4761501	8808669	6375151	8395768	15655715	18798630	2764344	10358090	9264060	10773359	6597449	12258718	10094849	22267186
VIME_QDVDNASLAR	3620349	366700	330421	1259205	583532	416541	238044	312074	4925076	4612943	14246719	5480114	3485088	3558914	19737620	18012696	6995737	9240349	10329275	7594893	3292089	1140459	6643783	1937597	12396890	9306087	4853679	6009626	12241081	4033100	5426930	4697626	12994160	9586121	8171458	4030232	4865684	7362289	7242495	15529228	14246892	4450726	9250013	6615107	8396092	4145015	9893404	13571334	17221314
VIME_QQYESVAAK	488476	50192	60071	319212	134312	107506	51596	115856	1191833	1047233	3022999	1196818	532131	687909	4225877	3700202	1566597	1965777	2493679	1419498	628496	247659	2689888	571082	2234625	2046577	872881	1288096	2720038	803445	1076717	1989008	2342278	2102918	1386046	952550	1420226	3742341	1433194	3555071	2597531	3121801	1798708	1302377	2163339	1089881	1797286	7615346	3853031
VIME_FADLSEAANR	14968636	1279537	845064	6346130	1937931	1578140	749243	1812079	24843372	16867128	40059456	14029717	8262464	9128774	59479800	55900380	25219520	25025352	37545836	22557540	11679570	3067542	43551020	9805611	36435632	35138264	19137734	17346928	39465080	14621661	22269768	23523702	44503036	24948300	21848936	16008364	15980099	48231276	21273474	50663508	37965564	33617568	43764644	21093576	31373896	14701898	31007880	80199216	59863096
FIBB_TPCTVSCNIPVVSGK	302926	58318	64510	398567	42667	17513	46589	35218	188848	1096442	114541	2312576	106957	143799	1099458	50755	267384	304753	823278	12616	425750	184147	574155	187900	60448	181958	2141024	315157	59649	96344	2441915	101742	61585	74302	261680	440260	388720	90388	54797	101555	189017	148027	105895	248360	70795	297592	410066	38624	600011
FIBB_QDGSVDFGR	379220	84169	382783	877720	111682	26588	176551	143786	166670	1376894	93133	2177727	435832	294330	1530074	68858	340618	452784	913120	18129	1050067	293801	678710	440298	124223	223409	3089388	431205	40766	123676	3335210	245185	89052	92867	347950	896457	443233	94825	85980	96012	345090	306832	372818	267723	78365	380050	1690555	51158	560945
FIBB_NYCGLPGEYWLGNDK	318232	21336	66211	331574	39385	14631	30542	33185	176169	842041	74484	1793362	151749	136592	856794	37065	196600	273915	540475	12963	313535	167485	494031	120603	34185	163257	1826521	218431	41032	80700	1995943	67783	51882	39427	211776	415451	324284	79397	47555	80384	162973	127041	131578	190041	46743	212966	408867	37897	372847
FIBB_YQISVNK	157207	18564	90583	232291	35549	8631	43267	21319	63167	479844	56125	1089641	168204	110463	592545	25851	162684	152733	365534	12000	373020	115839	280297	154609	32380	89554	1099532	192812	34870	36939	1124430	66697	36755	34396	131688	308361	208098	36982	36966	43271	118234	94486	147880	127885	39832	111953	540373	13377	224675
FIBB_EDGGGWWYNR	310657	34008	96123	332276	35663	9651	42475	57729	136824	895681	63261	1294879	184791	141155	899964	57098	273898	254525	510642	25916	419934	170553	419827	152930	43935	171543	2099787	221985	52719	79955	2023238	91875	51967	52296	232619	482371	358295	91777	39333	78800	183127	208793	203691	178709	41097	233398	598335	67302	434827
FIBB_IRPFFPQQ	213947	95326	376242	766551	112112	35904	152431	117474	129365	1007287	95631	1869102	286301	153989	626285	38552	356259	355938	411815	35654	936433	277622	828641	347147	60389	227596	1755030	319627	68304	109388	2066708	245157	103605	67463	362477	526144	222910	100929	50934	47347	214748	248940	301089	227422	63236	119798	1135237	56734	400696
KPYM_LDIDSPPITAR	984629	162919	86911	326622	378192	247772	81299	198677	2461797	3423073	3156540	1616988	790654	880052	1687514	5952330	2983353	2157611	2124181	2634436	983418	2408454	1789237	706031	1830207	2898290	2262597	1903522	2574421	2538337	1704429	884087	2018959	1352546	1145357	1431839	2926188	1373906	1251720	2033074	1721981	1578284	2421927	1074788	1530945	598369	1275396	1720085	1316084
KPYM_NTGIICTIGPASR	900409	146904	82430	282810	252232	190680	59212	200602	1953671	2898461	2418554	1171400	529197	797805	1411219	5138679	2484765	1613783	1707387	2112069	685398	1861492	1616839	563879	1417217	2381733	1724618	1489006	2168675	2176688	1202663	715178	1677034	1167977	1003374	1120269	2482474	1217221	984797	1740037	1235140	1247789	1427147	940826	1307666	574141	708372	1422469	1198081
KPYM_IYVDDGLISLQVK	277676	26436	25125	86116	69359	24806	21317	43940	718134	1052259	967436	500058	210127	205815	335596	1935262	769788	323196	459234	964462	312699	583055	602106	190451	509615	730921	497486	340532	592901	521064	382137	171601	453271	224841	222591	234777	545408	333941	341753	459736	422689	398031	774113	333628	340133	153592	310736	418711	294580
KPYM_GVNLPGAAVDLPAVSEK	142207	20933	5745	37827	21528	7520	6072	13745	217039	306234	373811	191167	79525	75460	186443	786343	380950	261286	216481	358166	93204	261685	166822	32979	187831	329286	218723	263871	384969	237215	180002	52355	235185	141141	118908	194651	303165	103829	136600	146207	217792	65730	196287	160540	193576	86780	139822	120710	159747
KPYM_GDYPLEAVR	413150	49337	32924	132775	81270	62495	33052	56455	784174	1082673	1122805	604462	366825	269355	702107	2647023	1232704	915384	798767	1078533	385263	1078924	859906	253256	710136	1136659	877184	854117	1249010	941639	581389	417470	820537	489226	483373	612487	1152962	665500	530795	755773	816430	660940	909523	510033	676849	214591	566675	837300	631096
KPYM_VNFAMNVGK	73376	15826	5606	30388	11947	5647	8008	25088	121051	151895	154406	92760	88922	37610	63108	1013177	28686	142623	28734	110699	80323	144503	57154	57576	43010	38914	99405	84400	98710	60411	99184	28191	47637	50284	43760	74416	81919	84810	67674	71765	88819	44354	146723	95386	30116	39825	227640	119999	37783
G3P_LVINGNPITIFQER	1145714	174003	62011	247194	137777	110768	74457	38113	6585102	4559356	7356081	4558090	898990	679066	2327929	6518515	2300195	1668414	1421018	4375124	797467	2057419	1753522	568237	1295216	2093707	829923	2720353	2879932	1813119	1572907	477704	1829572	803563	952663	1589014	2633523	979793	1142991	1324260	1619175	850211	1641930	1424713	1102836	451542	803650	1101471	1482380
G3P_IISNASCTTNCLAPLAK	896492	117121	57221	270664	226712	192206	42998	116920	6387404	4687841	8284037	4396916	477581	706298	2013120	6314014	1948910	1682333	1776452	3965519	428375	2176596	2450312	555841	1038817	1914548	1523117	1552575	2781988	2263281	1683611	515678	1535305	1027467	987355	1632438	3314050	1438882	1270997	2336280	1329313	1658536	1971393	1517905	1515650	594750	353435	1816293	1361994
G3P_VIPELNGK	1411630	204080	117536	493736	288118	269926	139058	162930	7693347	7588098	7826360	5320477	1000581	914549	2494981	7460760	2601612	1986703	1833238	4811252	895936	2605837	3012049	1000849	1804485	2595313	1865452	2517595	3567452	2334835	1965215	1116740	2056027	1359597	1443195	2508926	3333786	2192858	1503277	2138819	1779605	2526501	4062317	1754725	1756006	843296	872370	2819669	1709717
G3P_VPTANVSVVDLTCR	860953	95330	44530	254121	147034	101806	37390	49463	4980471	4226143	5701303	3432506	692457	705177	1861764	7113450	1999614	1498535	1371635	3225956	695089	823774	2034642	586696	983465	1984344	827698	2155302	2568656	1996583	1573059	564382	1706804	1040720	820213	1499105	3004477	1613892	1171880	1999245	1430558	1454738	2830706	1293262	1334816	512385	653658	1666446	1564741
G3P_LISWYDNEFGYSNR	757805	105517	55975	250208	190311	112571	56371	108560	4058321	3291513	4740020	3052848	796542	421690	1130959	4836719	1736078	1235184	1099133	2552316	485229	1719478	1660397	575197	553221	1735258	1008786	1480255	1897261	1321397	1267125	518815	1298625	494019	790366	1215058	1457319	1213748	572152	894337	1165866	1370763	2452770	719135	985909	334938	690615	1259335	833328
FIBA_GLIDEVNQDFTNR	719119	114455	404946	905637	101411	40364	177773	122831	275072	1804255	145733	3617809	555442	443504	1857342	72501	470085	492155	1231525	34296	1312225	435580	1018656	584450	161932	322504	5153915	675256	131483	211450	4144672	260219	135306	118931	393168	1181164	626525	178980	120221	177478	524443	412797	640251	473028	132851	447073	2638448	103566	790695
FIBA_NSLFEYQK	361468	63999	227682	813369	83379	22025	122695	173702	184074	1021285	101555	2165532	333200	236267	1226091	68219	251863	377767	855186	19667	939926	365241	798842	371133	122663	293121	3159505	381983	104936	147297	2773245	155934	115379	74224	322949	799778	457130	133730	51596	161947	305009	287061	430305	306678	126702	337585	1410217	99041	545921
FIBA_QLEQVIAK	522399	136931	369385	1059923	134860	39380	221841	105203	314838	1777629	192917	3606043	529053	390439	2157084	81489	516885	504931	1229281	56386	1241980	435717	968149	555759	156447	377143	3927880	654165	115904	200631	4838157	240776	169984	124571	508810	1216558	741964	161087	136306	157079	502521	320136	546627	356307	174141	581234	1935765	107083	919834
ITB1_WDTGENPIYK	219034	29887	53192	87748	32017	47203	23697	38011	93704	79616	107605	128360	90015	50943	93034	105257	72319	97848	69826	56523	40955	60117	75224	57178	46625	100494	86243	131121	97276	68189	74917	47427	88293	25903	61476	93976	134206	66050	30672	59561	115178	127316	137888	84728	43808	110053	104500	85118	95979
ITB1_SAVTTVVNPK	73292	10791	25447	95988	23495	9364	11371	21698	24991	40900	62856	28726	53763	33614	52917	96237	77979	108810	78189	122312	59578	69730	121155	41268	102121	94049	118512	164777	203848	93259	62158	53769	43899	53609	50874	92762	119587	75396	155764	86859	108192	48127	218870	63345	110213	49389	81221	100164	89861
MDHC_VIVVGNPANTNCLTASK	157574	9545	5391	28451	22011	13353	9229	4156	199520	141335	254772	120241	84341	77069	82573	220490	216015	188296	139604	459242	40827	324919	172018	38993	62436	170366	109486	122768	345675	176234	134454	102965	196539	72575	122454	132393	184359	177479	125646	189601	105937	87962	225471	140733	142106	58701	58384	294275	170090
MDHC_ENFSCLTR	160406	8468	11241	42064	21561	10915	11463	21609	238691	131338	198050	183392	130752	87075	78783	276523	260175	222987	184885	489852	92941	369183	221997	36962	132891	287528	109790	147179	442649	197643	175317	67813	171945	82461	135969	143984	150515	135457	204125	207687	155843	80826	226527	168668	180853	109393	76741	268689	167695
MDHC_GEFVTTVQQR	156808	23403	23012	47299	29369	16168	19613	24142	153104	101948	174535	127962	136423	75088	62860	204963	285994	205400	130121	323131	95717	211010	170827	34759	90936	198323	81099	136346	304564	155305	132947	100251	184819	94748	98518	130240	104886	114860	157985	133784	147645	66630	286834	161327	145477	59833	114771	255920	143221
MDHC_FVEGLPINDFSR	405393	34850	38482	99186	29066	35814	21089	28635	447573	241357	443535	336924	300702	166260	155282	401770	501978	490566	286941	754459	164596	778575	407279	156876	229292	418149	238693	276258	756224	354690	360207	269454	470719	223684	292310	374448	339093	390255	324260	287653	323243	204137	689396	349440	351405	138549	230213	704153	312311
MUC18_GATLALTQVTPQDER	57618	13263	21691	123434	16604	20624	7553	21801	48365	27397	32840	46129	154773	31105	43541	28229	26117	42813	44684	74183	35106	29573	65734	40483	33390	52896	32344	94310	102943	41710	117128	42015	32017	45496	41810	97438	141536	61227	81836	49277	36573	46518	52712	77591	51624	28968	27414	50522	35298
MUC18_EVTVPVFYPTEK	64336	17861	12338	89892	8102	5667	15032	8730	69041	68813	38110	32090	151158	37228	33579	38456	35767	27791	26059	86801	38598	31110	57974	37356	36924	55075	49909	93160	109916	40719	136731	43017	31746	33413	49904	93448	146037	73152	95493	70071	45859	43326	63001	65984	62630	32296	27577	45527	34350
FIBG_DNCCILDER	412263	76136	271234	914054	127422	30663	117041	176270	207013	1144709	143366	2485985	270814	287649	1423967	69293	538645	494176	1059216	30095	1189233	340865	1252330	383266	118412	340978	3128604	465243	93049	160187	2648136	227994	134332	89380	439256	711248	616138	140657	124750	95550	320428	329774	249228	331617	131061	388439	979937	68827	839748
FIBG_YLQEIYNSNNQK	223937	36677	126371	420891	63693	27743	58473	79708	114220	897986	55385	1530046	202367	144586	741640	17561	218262	189936	507296	20071	569557	179777	570983	265636	38330	140755	1541783	226503	65366	67850	1708275	112655	36525	63373	197393	425242	259977	61038	50170	74580	143789	174434	262092	149314	25107	234871	762640	28855	374706
FIBG_IHLISTQSAIPYALR	85991	31148	110004	200100	30500	18865	34761	37560	58448	498656	37105	559976	131151	60586	535178	20310	108642	139409	203349	11869	218671	93162	254468	127399	23741	84113	636670	115030	21782	49344	1141322	84342	31686	20821	115690	302368	173039	69163	28313	45193	93893	114105	112194	78231	38153	106482	432804	33340	163006
FIBG_VELEDWNGR	191687	45055	151822	283440	61475	17827	80219	80870	102263	640811	49159	722612	199935	135958	551943	27265	168021	217899	377385	28962	302931	139308	329021	186994	50111	124498	1302527	173551	41184	60376	1519848	101794	48968	48462	197665	389586	217764	48985	36248	42576	133938	158667	150056	134523	55264	129874	701665	48740	237323
PEBP1_VLTPTQVK	267861	29896	25411	100663	53520	34545	18815	27926	462407	344574	493518	438834	266861	198391	245246	662713	789149	607132	230908	619170	147828	302953	207973	164680	194935	474247	126857	403925	586260	404207	272814	224510	7663	250959	254261	405567	623774	197166	471589	322545	378650	230509	630800	319727	281898	182849	259352	338063	339072
PEBP1_LYTLVLTDPDAPSR	749916	54894	53034	183665	67922	51446	58300	40602	1177611	705300	1139037	918965	775660	410406	589341	1642934	1884984	1445900	504917	1690051	360497	727580	393796	343350	418043	1157185	305705	966455	1268145	852884	731149	377627	1031072	567055	518364	839881	1303378	372422	1075563	665968	967085	343100	1375046	749288	529728	360802	813501	631345	576439
PEBP1_GNDISSGTVLSDYVGSGPPK	131837	8211	5929	28423	23062	15792	6399	14743	222956	179923	194529	241381	163406	69274	108544	313589	249455	242562	143457	334396	53934	126440	73321	66796	85882	216392	66828	196917	280441	187228	141704	95085	188995	90177	111897	197387	226387	93746	202055	180810	212799	113111	343591	169810	186991	84069	148506	170048	154579
PEBP1_CDEPILSNR	237434	6426	20557	65362	7886	13637	8247	21079	394043	246826	374983	300088	215372	164351	264560	677522	653342	537137	230643	614894	125632	268215	119240	74442	214672	442305	169182	408729	612114	346994	229675	104558	16544	268201	189532	202982	362006	121695	440621	217125	382189	85200	385507	353993	264510	145175	218620	193147	298926
PEBP1_APVAGTCYQAEWDDYVPK	75645	6534	10092	22473	17250	21385	4303	17842	144944	97557	131674	115808	72398	46924	78260	208859	220854	191571	92399	248660	41461	28743	68323	45806	46192	159087	52149	121962	205550	115909	102875	53352	129495	69711	67081	75025	159697	70270	165626	127549	111392	80343	146463	115045	87245	72325	57762	116964	124017
PEBP1_LYEQLSGK	163668	29189	19141	58073	41747	29383	16920	22813	321414	190431	270394	242818	173700	91124	150430	408295	452695	343489	139282	387140	72422	169777	115867	118246	105065	287506	108439	243890	374346	246265	162970	96869	20296	164431	139513	228183	364569	115282	275918	230840	230915	157268	482977	184891	190816	114333	192545	231344	222706
PGK1_FCLDNGAK	95761	4838	1227	39649	11903	6431	6896	5244	252020	362749	288375	152661	75871	59711	116278	393470	242734	193284	196157	393252	63094	229143	233450	77132	197289	293827	245646	230091	335853	242014	151881	88956	5140	94368	126674	223118	374203	220005	117800	141439	91347	260800	173351	133047	163754	62381	63025	198440	147269
PGK1_ACANPAAGSVILLENLR	200485	19756	4878	51682	38588	28628	4594	35169	541398	593532	485299	278438	148867	166304	238431	840055	581229	367869	385589	762660	111837	375922	353295	137310	391576	503957	350272	415087	590683	392294	328754	196889	289977	223335	238863	405417	805034	306991	311483	299333	194780	457438	293490	189976	304002	104620	151930	436666	324757
PGK1_VLNNMEIGTSLFDEEGAK	37384	7769	2318	15134	7605	857	4321	8697	56322	53051	47727	29091	34231	3714	9414	217693	5642	24431	4873	56678	6938	36056	14547	19537	2374	12067	15499	26986	10544	6562	32321	8763	4186	7521	5087	26346	13420	19575	11772	12539	23889	22882	28972	24722	1651	5442	106608	31739	5557
PGK1_GCITIIGGGDTATCCAK	62830	10159	2911	20223	22816	14859	4265	9853	205137	290925	242708	123244	36714	44968	73061	458937	199410	129258	155839	366779	36321	149229	162781	35077	106198	180906	177472	237923	260402	218097	129395	72456	163601	114965	66500	121265	350906	128951	98579	152689	81264	158646	60161	83542	92177	38684	33625	182756	134303
LMNA_SLETENAGLR	252310	129206	80114	154687	255352	167314	53400	207892	181559	180950	277471	207403	653917	455438	395180	492211	574799	579468	603297	682309	527366	560746	454708	387988	501510	941819	518845	902700	1182591	984187	1676879	252004	19487	664281	533790	410539	812572	292948	412130	741747	695079	285949	788213	553397	1001289	538542	613183	317719	1278565
LMNA_ITESEEVVSR	158466	79316	58517	87526	101197	94033	48873	91166	136781	112705	183113	141165	434930	280465	281544	271626	356104	382155	375775	418541	307368	292785	240737	148705	326736	518542	300977	640191	786732	699323	1031912	155955	15989	429035	323817	269372	483586	153322	260585	362036	524968	175167	421801	407162	582774	315760	431789	167006	685072
LMNA_AAYEAELGDAR	184731	68033	79792	86149	118332	75642	36067	75370	130091	125939	187380	140236	457490	300032	227093	334419	472086	434503	373320	534115	345392	349567	297203	172131	336553	648744	385294	892487	1084446	657203	1080078	143533	23217	439123	347123	244141	412154	194742	226552	378816	454185	117996	508863	314248	562317	373243	362670	192156	687878
LMNA_EGDLIAAQAR	487525	221383	223398	365829	278243	296585	121794	330103	397786	355682	690716	426660	1456572	913609	852267	974208	1165079	1215629	1170967	1544521	923134	1081397	653759	532012	934481	1795522	1029303	2145258	2617138	2014486	3079427	399012	53605	1245044	996780	780747	1566506	394428	734197	1482296	1259661	345985	1603850	1041714	1721129	1150466	1105049	451856	2246520
LMNA_NIYSEELR	106901	34225	43413	96863	76367	71166	20606	43793	86544	48894	92871	78422	234598	156155	150972	182768	207846	197159	201782	279948	204462	217805	317888	96957	160195	389166	178344	315301	551114	300276	530381	87665	223297	207855	175982	150296	225733	156969	114874	281717	189322	111510	304253	195508	345496	243282	159448	169824	385754
LMNA_IDSLSAQLSQLQK	212702	57548	50593	101465	93284	80027	47636	72194	159001	128900	218117	141922	387221	252376	261647	342236	357718	454092	424385	611011	279813	428838	570379	187106	318882	708861	357909	714135	934420	564980	1098833	166272	554221	356545	310625	254309	526326	269808	206807	446200	437150	211938	406713	383235	622212	427595	358879	336547	790212
LMNA_LSPSPTSQR	71325	27688	20134	40139	46266	55170	26536	34365	70751	40953	131102	49764	162090	124692	149591	151237	177420	172960	191989	224924	109295	135173	188059	110680	147726	289845	97711	293429	307755	234031	434712	125099	229783	149620	111364	97325	300690	203974	164172	180077	231199	181469	159055	117067	300776	91877	165899	239498	275839
LMNA_AQNTWGCGNSLR	71845	17106	3291	38731	34900	27400	2654	27773	65255	58698	101473	54164	155689	138619	101653	189275	196953	213477	239458	307448	98478	183920	238256	71069	128668	346358	195722	323768	467539	324745	418439	44002	16822	209439	122043	105078	235483	99053	107242	175994	147168	94577	209467	186083	290604	100788	80347	123574	348127
APOA1_DYVSQFEGSALGK	463776	106931	322845	41019	113583	78825	377736	67081	700944	200466	279420	451814	366271	131951	143103	123615	129916	123875	144385	253915	455223	196397	137056	66728	143223	99329	187875	267866	104327	148500	59978	77393	89541	406623	137842	257895	371243	122807	596416	101126	150525	55887	112913	371681	86777	227774	345900	60054	186875
APOA1_LLDNWDSVTSTFSK	533572	202582	357831	69497	327157	191795	798215	290004	936154	279644	373602	700953	388024	132549	153817	172500	122015	152690	300579	474221	610010	362704	218951	113425	244286	202036	289001	430706	167398	242369	89835	121449	136621	273734	197474	327430	388627	142154	621492	159155	218721	137501	143977	739229	188311	350211	570161	139640	343525
APOA1_VQPYLDDFQK	291041	102106	231022	41052	101445	75989	331604	91364	529240	190901	181980	279482	234564	60048	96955	127455	95669	122145	117721	252349	309090	192799	116286	50384	127805	106411	159817	244930	129559	107896	92697	64325	92660	190053	105078	202755	220899	92859	341775	62062	139834	64736	77806	343216	119046	174877	294447	106914	155535
TRFE_SVIPSDGPSVACVK	179006	134425	61869	28749	226180	101227	124560	190747	1042347	255232	495121	823485	182114	143497	276983	277084	165488	169352	277483	422659	503787	240713	345247	100609	163798	193291	240766	246176	191311	368363	104692	219978	158592	312121	136225	365972	322949	303310	1061417	247423	202962	184081	88308	712827	279549	75325	185858	395624	323808
TRFE_SASDLTWDNLK	219154	192646	204268	34573	309919	227677	284695	383925	852464	272666	445079	738533	296062	153578	263132	265847	163149	163856	288785	451425	576929	308521	306172	113015	171193	226030	284872	229657	172856	463854	114598	243708	146107	349543	114516	464805	361553	394820	1087087	277658	283286	281207	201935	600968	255172	99923	332881	321884	380328
TRFE_FDEFFSEGCAPGSK	226940	121824	83418	23466	145355	95333	108492	168253	783904	233611	344576	643207	112894	120170	268143	214775	153453	119834	263448	377346	429952	310527	266318	87667	167639	237168	220986	205120	151439	407072	80628	162968	136014	305780	102925	275365	291670	256664	1026260	162100	162142	115576	76580	573319	249818	91002	160681	289339	333611
TRFE_EGYYGYTGAFR	262927	185324	190689	51594	281836	170409	328532	222772	907997	274903	612173	984710	292133	163063	318288	291185	180423	207548	279278	523101	728817	439888	381238	133086	173406	236288	282741	250669	187836	609360	91009	216264	147706	362712	118366	446487	509545	417551	1192504	298098	342770	201146	170545	688063	297015	105366	352823	395832	424272
ALDOA_GILAADESTGSIAK	384157	57638	37678	102508	47888	45965	23247	37448	734018	566019	661065	658557	339795	221265	630445	1686762	1127672	715264	726833	1014231	221961	720624	889439	166306	610690	854386	707048	946744	935997	840305	788766	237250	444136	382943	304732	595857	1411329	405652	438669	553611	554498	429748	819848	422528	459680	317744	705334	718421	474155
ALDOA_QLLLTADDR	189265	33097	27840	85354	53507	40322	29246	28323	486035	276392	647374	616126	349835	227047	465885	1646826	997771	645389	641210	1044064	229305	544691	792988	176952	607895	878140	522169	823701	716998	698248	613417	200130	462571	376357	263306	522999	1034591	292966	426217	337604	541348	353750	565877	338357	391612	205238	724908	474036	383776
ALDOA_ALQASALK	129610	7051	16204	46206	28014	40412	20145	12973	252590	216885	293797	242040	133661	112341	240136	605504	523642	331394	328473	322568	101728	234999	398190	90529	288452	399228	254326	355035	391488	341457	327875	125692	199036	166266	159042	280133	586142	183156	175583	222455	198916	274611	256447	123772	202499	137828	269293	314131	185501
ALDOA_ALANSLACQGK	239973	33236	10646	62156	48527	29776	7037	38788	726327	532394	654168	503517	178718	172415	460345	1556874	905957	563235	703793	776773	144376	469986	847484	117514	416343	804103	523704	673528	713583	678661	643840	202669	330815	386201	231867	446238	1202142	385012	392989	548275	343138	504613	477700	318347	423129	245359	310154	726259	408251
ANXA1_GLGTDEDTLIEILASR	233644	31464	45121	72131	71372	48994	23658	83473	179881	645711	315633	411359	513634	205160	364158	870400	405563	322201	297030	804120	228616	2731239	846222	291423	222272	347743	369809	693381	864684	741839	391895	181866	364775	103547	269319	196644	243323	359563	254702	519805	389204	371909	287033	427191	481941	334181	480127	312066	732708
ANXA1_DITSDTSGDFR	108724	28348	53161	92188	53394	39984	28842	57804	138953	402522	284712	212830	369126	179800	272927	486159	271176	270537	210356	481967	130477	1753886	389710	118177	273695	248960	320008	582035	614945	417755	232079	119476	274246	206180	157511	189412	227297	203094	320099	350987	342331	168932	183551	287461	268976	253003	338634	162857	394807
ANXA1_NALLSLAK	158317	63190	69401	122013	95605	86078	72248	118214	230650	653259	474514	454504	502709	265455	442668	854569	348816	400082	337816	771643	286226	2960873	857282	300838	435120	313937	431127	802132	1045752	643429	355213	228195	425052	307883	304483	261184	304958	373753	436043	645695	430381	406692	334716	472575	472006	348492	559184	317994	716677
ANXA1_ALYEAGER	65070	31190	40849	63885	45284	30084	28916	48904	126063	353622	286862	224211	234148	115436	178376	379522	191786	205004	158301	340383	98353	1167410	368475	126082	190999	162690	218658	397993	418510	296505	197099	103084	179110	139544	146473	118225	122207	176387	182450	141734	246596	166899	122600	220781	218372	101629	205751	180942	252259
ANXA1_GTDVNVFNTILTTR	163295	34085	45068	90296	60567	50181	25111	40764	154690	493154	391235	395730	432584	164922	350224	770635	364479	367433	317433	716354	203675	2391309	581403	221070	335303	280134	299853	785179	942320	538486	325608	175618	281507	188428	230594	187909	295423	301776	373633	455274	398135	296206	215452	470885	363756	304580	431056	281300	602457
HSPB1_LFDQAFGLPR	735555	196504	162848	1174898	252066	248392	103074	315009	518673	1352994	698177	2156954	597656	220841	2015955	10049895	166887	227205	1767032	460096	671503	703401	282694	195167	1199688	816858	361337	204226	1183572	522131	612198	816488	562517	996093	340210	416055	720299	395318	360362	426241	393311	372943	579232	481517	705647	428271	346463	824807	2112936
HSPB1_DGVVEITGK	223151	33883	29577	208639	33191	14601	16160	36802	174148	330069	272247	663173	183552	60101	620159	3188950	74088	57146	421210	113704	168333	239978	61274	35176	264095	215162	71353	107109	498478	176570	161921	117446	134404	265739	73852	99062	271200	90886	87298	160276	147109	45089	104249	115522	151652	144220	95798	140648	699976
HSPB1_LATQSNEITIPVTFESR	397373	70478	40192	498452	100930	85729	21793	97207	264644	531366	397027	1070973	135680	72651	1161009	6186365	89289	75438	999400	179118	344383	287989	140092	66881	511056	425282	103005	119587	873433	370743	170924	347861	264130	559437	84692	193527	466694	201566	174921	381972	254327	160251	308238	195126	309198	233232	170578	528053	1255178
SPTB2_VAVVNQIAR	191009	70989	44523	68088	95405	55487	33408	33652	263366	257844	251706	206679	735884	323809	225111	462229	338221	254955	371434	452326	170409	122845	434451	171477	325314	430253	222152	406956	660278	684459	169643	357305	827043	295869	548992	184207	149518	440902	354333	581354	922311	351235	510306	521294	622058	362743	497188	384802	537049
SPTB2_EVDDLEQWIAER	105796	16757	18510	31377	41898	21782	5869	20218	179469	142566	156093	142894	313404	182909	135950	387596	165495	182964	214555	304752	69166	108035	297013	84383	147752	341534	168053	237600	485981	383866	145153	129041	381212	143892	203233	108159	78306	277717	190513	375757	460849	222849	272856	273253	360109	342098	217387	371769	393162
SPTB2_LTTLELLEVR	165903	50995	29703	45293	62578	61849	14079	35538	251445	175236	218724	238192	379178	240039	201284	510020	282527	239830	330359	406021	107993	176495	522949	170354	194785	497851	209928	369745	714105	529322	78373	272335	663023	143080	395838	149249	156145	460879	199984	520685	722523	330498	397319	323041	570067	400389	383600	616984	602861
SPTN1_DLASVQALLR	136866	33420	26110	42994	54087	32776	18579	29825	201560	112588	135733	180160	383222	214698	165419	281341	179665	166142	206970	366644	115905	131658	233777	114115	231632	289217	124436	292142	385349	395242	111283	135077	505438	193805	293414	127636	151156	200724	194199	335187	531230	150873	312155	310636	320944	321531	341695	230430	367579
SPTN1_QGFVPAAYVK	117148	29223	25670	41466	48886	44557	13718	24337	197513	134420	214610	185066	249380	140285	84975	278613	145521	121355	127736	284363	62108	86547	271592	105890	101430	203083	94948	190206	377273	282967	105616	142929	285289	122789	181487	115697	132803	250151	163458	241763	334920	152741	221078	201931	234796	220490	179592	203246	257240
SPTN1_LLVGSEDYGR	55026	28529	14777	43750	35465	16823	15945	28233	120305	116702	113216	125303	245734	87772	112544	212968	125979	97178	112918	190901	67143	63244	141576	61934	121435	197631	135688	193865	260693	209598	77193	104068	307394	94226	187488	64944	74401	170105	143471	177589	331972	108595	161825	160947	191959	141099	175854	136579	230547
SPTN1_SSEEIESAFR	119314	25928	26662	57519	53094	34647	16988	30218	160305	122686	150993	126525	318586	172148	135446	320310	159850	141659	188051	269179	98178	121745	310154	88969	144282	299849	167597	238682	390303	357012	107321	147541	392741	114083	247778	119770	135047	294758	216949	337005	434001	186514	256368	240121	366861	311001	251690	325286	347435
S10AB_ISSPTETER	35261	4281	5124	26063	17952	9736	10496	9580	18084	70108	150755	72130	177778	147477	123098	211699	264676	319123	149498	429224	127509	133438	358732	61326	146945	369252	120773	322554	385210	308934	85608	46953	207588	44749	170647	106978	107223	126646	74763	184236	330460	95775	118289	136902	203424	93906	118464	114084	262153
S10AB_CIESLIAVFQK	172989	39752	29979	71208	54276	41458	13062	61604	68584	215665	272811	241145	519381	343007	315503	762025	963062	835725	514726	1252786	355858	610365	1316374	224543	258934	1190572	507390	928927	1213606	1017592	360510	188126	779174	140115	676020	380856	411760	504632	126487	717000	694252	304827	451242	352756	774343	455940	246164	361680	973336
S10AB_DGYNYTLSK	225819	21987	33475	94146	37763	15631	27198	26421	130534	211912	381437	317062	565461	431892	349042	788893	1161366	978391	469625	1559327	432895	621133	1211787	171590	437578	1332267	641124	1374059	1619747	1181340	409305	135598	768580	289335	540775	403912	481979	426218	260842	746460	1018029	179912	561941	503155	703000	508807	285013	300252	931532
S10AB_TEFLSFMNTELAAFTK	68042	7204	6040	2673	9113	1353	1158	10481	31807	37593	34266	98703	137936	14687	38174	340736	16664	111229	18294	178674	59520	103837	215139	30166	4517	36228	47179	111265	37866	105865	90644	16941	24256	10650	19221	47101	23087	80543	15745	52505	154024	21818	122324	94648	57303	27753	197413	76717	83964
S10A6_LQDAEIAR	79273	46655	63429	150202	51444	60613	58460	57891	98816	399929	217718	356323	126744	87407	90047	600514	226331	184020	176560	198842	280718	216169	99794	74064	195332	284869	475900	203558	438289	360278	102675	117596	325663	130414	132390	178569	231380	115600	121407	109807	381027	166477	195697	466203	223576	155743	126563	247780	268705
S10A4_ELPSFLGK	223876	59369	48924	134211	62476	81037	92418	52553	54678	166780	290024	134658	55291	93171	51334	61141	189915	143115	122907	632160	193064	441403	73602	95584	74938	115305	266389	374005	128746	367270	123035	54514	167904	70481	93407	180833	434830	121883	22664	178121	213009	103284	339399	57842	185625	150232	105052	78212	165056
MUC5A_VEKPTCANGYPAVK	111750	13154	12668	44591	18570	12020	4273	24572	152517	86850	329390	131370	119797	75657	351535	547694	147118	208003	212087	167285	74407	44354	213955	62890	173082	205385	137142	154550	320615	97369	122432	99886	290978	134341	99445	112927	125233	192461	100798	284470	308330	153641	272113	107199	176386	115657	215358	344289	418403
MUC5A_CLGPHGEPVK	253611	204158	161797	34561	400521	175484	231038	329262	813029	199456	244925	457289	299698	118137	315419	246442	161058	162033	158242	273227	397384	337245	333890	115180	184108	175370	327672	139410	225971	412272	97788	311019	184904	295668	141155	412296	402799	263969	913975	216615	241308	237445	223966	485669	245298	90929	272687	353197	297720
MUC4_CDGGTFGR	87089	8422	1657	13807	9221	3944	5587	16004	101573	45894	63955	52466	79160	58142	72111	170294	57490	52833	83810	93824	59149	62564	65526	28844	32486	46568	49663	69055	127116	60036	106931	38108	121887	65400	85913	53141	65389	105123	99385	102231	148993	40258	105215	75352	101814	75123	107032	110072	101424
HS90A_FYEQFSK	32025	15049	7292	15160	19360	17707	5945	1404	78686	54823	81865	67499	64422	22914	21142	76760	52002	64471	59271	96660	33698	90987	94489	26795	34651	55658	72847	94288	141429	82033	72314	48649	71596	32240	47428	72267	89564	52911	55814	42193	55018	41251	127562	79411	72265	47182	23812	72358	73980
HS90A_DQVANSAFVER	103247	50224	36464	31507	45133	35208	43358	25506	275104	215398	310142	241233	192894	84653	74500	241499	217134	166679	180852	297072	114080	288834	282151	60804	113922	160440	189480	435905	493223	243307	291813	102753	216361	129159	118412	209687	404235	167873	185673	166420	198671	112921	403333	225502	182092	141604	64885	216744	213194
MUC1_NYGQLDIFPAR	113359	101698	30963	29125	204184	105580	45443	213340	490871	83973	87527	153586	101806	68116	170299	159501	61229	76549	94518	145611	164824	156125	243766	48477	64599	113909	248810	97413	127208	246478	32646	173992	120292	162664	69578	188939	184532	236209	374995	131041	103676	211743	63564	290559	167862	64884	147948	201906	193382
MUC1_YVPPSSTDR	140781	26541	36711	50382	21180	32131	38439	7446	55112	33000	104012	90717	32454	11516	51433	17544	42319	44437	15205	4750	22972	23777	23349	13763	26366	22529	73162	64830	19942	16058	26031	12014	19394	4925	23943	67221	55961	18623	9232	5622	51635	54259	88275	40221	10790	73100	102740	27915	43437
A1AT_SVLGQLGITK	735689	475661	230622	228972	582837	299328	419168	1386076	751481	328054	314293	1519025	418232	194892	410379	289977	190284	194517	374165	540818	891178	499019	489495	161644	263600	185938	762148	278339	220200	455687	173626	379771	173720	468978	142273	532688	649775	301979	1188121	380601	312223	412205	268615	735903	479071	114778	537679	464174	449757
A1AT_SPLFMGK	37018	35223	4657	20383	29844	20921	1599	123817	32839	19006	34744	84176	56132	4064	13781	87624	9058	21209	5310	24799	41522	4716	28016	12141	9745	7529	27671	19417	5836	19923	11806	6765	9020	26255	8255	26328	23583	10362	84463	13557	23359	4005	36939	108744	11804	6520	240159	41466	11640
LDHA_DYNVTANSK	20354	7644	4420	5585	11685	4037	6367	8807	10590	33473	18431	16288	28753	6279	93333	107752	36512	43699	51732	56178	9409	40216	29114	7927	29312	49648	56812	42229	66396	50855	32637	6565	21499	29786	22876	12519	74883	40351	18198	47018	26039	22002	20147	24630	38692	19118	29304	24179	40280
LDHA_VTLTSEEEAR	187520	30388	24163	68139	24590	30500	19078	34133	113281	343165	119876	227770	227212	141397	729677	1286550	408942	281406	520433	397987	231246	353048	280156	105001	620225	448946	466560	364111	583458	691788	402686	123940	304435	357653	164220	200725	520006	285302	164284	454197	332350	312240	371876	224437	309812	59355	407312	277181	294317
LDHA_SADTLWGIQK	208586	22298	34845	85759	39745	48425	29029	42265	172093	298924	165571	261826	209500	149824	558058	1285355	373067	284999	510780	308106	189685	392585	307975	116727	457209	379795	430101	255894	532614	560184	382082	102790	276094	337325	206170	198819	591347	281002	122526	469322	275704	319096	311914	188303	314054	80983	290923	295919	322191
LAMC1_SYYYAISDFAVGGR	31903	4023	19247	34770	10190	1744	7400	10362	46988	34303	59797	33516	42108	31417	50738	26265	25108	27326	23338	41932	30446	42879	31233	35947	29582	38878	44164	40832	44841	35812	66537	14906	36254	28149	45429	53976	36722	61679	21476	57557	44941	57078	45196	22255	49096	39317	56054	35464	29801
LAMC1_HNTYGVDCEK	412464	25768	69000	173447	57910	68463	94240	28394	153406	108886	174359	165941	128724	37550	145016	135019	84872	134407	80287	56158	46399	105794	84831	59575	64075	104296	237944	296025	121920	69568	104520	69556	67962	37317	76621	193118	166138	71945	37114	80201	128110	175141	255391	114529	44502	215746	144267	89774	130729
LAMC1_LSAEDLVLEGAGLR	42112	43337	26261	132888	25261	6211	8534	16034	43732	63868	43699	66263	52828	82907	110726	40550	40388	30739	49112	52588	88167	63167	41996	45160	79249	44386	101864	40236	69003	43670	155213	17617	41150	49509	101295	78229	66465	91710	65862	115421	50355	104987	52492	48406	82440	60616	65736	39183	42383
PLEC_VLALPEPSPAAPTLR	64621	8288	13676	43502	26971	19676	5542	12697	58213	78811	85990	72495	108531	97751	109546	108561	116391	100838	123869	163293	56745	75491	196151	61221	44459	235120	127631	306343	311729	268260	107208	93905	195604	98328	155962	120663	247418	197999	127561	224306	219866	106694	196923	184439	117536	170062	180556	179362	177114
PLEC_GGAEGELQALR	47804	12541	9168	24359	12886	4569	5696	15483	56194	51782	85492	76433	53738	71239	46938	76951	70947	80188	103561	137543	61303	71625	98275	28102	86643	115787	75119	195003	211218	244020	84261	53238	116974	80854	106688	79736	117594	170239	75247	198915	161165	107164	147105	106238	97574	104514	96868	110621	115325
PLEC_ALQALEELR	60998	17838	14569	49741	23485	16789	13894	28146	107850	89334	162975	86833	118195	119973	83982	95205	107901	110734	134230	143548	74739	94951	124208	68542	97197	184747	110706	242050	287059	271884	152529	85814	195895	159760	234283	105059	244135	260325	137167	198601	186597	153520	249992	131133	145325	172275	136701	184783	164670
PLEC_SLVPAAELLESR	82023	19787	15381	34938	21715	19699	18844	19422	54850	89321	101199	63385	69413	77362	103073	122476	156843	123518	146463	193661	49521	84984	177902	113512	131046	244048	108682	303074	368783	312438	115641	86205	190399	130725	128670	137994	253140	273422	113384	248119	226877	147890	191669	186931	139020	185079	273117	210858	174911
PLEC_APVPASELLASGVLSR	36489	11912	8730	32121	29082	6140	5783	22682	32838	26561	52986	24796	67198	31589	43665	72966	89764	84042	69495	100850	19568	24073	100194	64752	55440	136471	61292	175372	196442	182420	87953	43964	111578	78123	79542	77840	148834	167897	60068	140761	132823	100072	134815	94211	87029	102255	108171	137864	114222
PLEC_LLDAQLATGGIVDPR	153211	13567	14243	60714	32606	17202	16652	16247	109623	103211	149300	102838	166455	119787	162532	152806	206036	142647	172106	257529	89081	124690	253557	126543	208418	357861	182649	447338	463486	411366	234646	114357	227501	139913	175679	140490	307518	325854	198381	310840	296694	210467	296489	277328	209798	216529	323846	222661	235756
PLEC_NLVDNITGQR	81939	20565	13364	47365	44354	21714	17438	25356	106911	123328	164610	115031	131190	77843	93354	119824	139349	160740	124865	213622	75882	114205	205499	111445	133792	259745	115731	294746	327373	304227	179314	96529	202258	154105	147426	144509	246037	226133	154629	239580	213258	165178	195172	190784	135825	184710	279710	199133	171874
PLEC_LLEAAAQSTK	43207	1219	2990	22313	10826	8842	4174	3831	59044	46571	74158	51616	66935	32893	60951	43531	59995	70949	64861	94812	27136	41269	96759	41182	73394	135707	58170	155991	158193	128933	53848	51784	93714	57988	70895	77037	139693	118241	72101	143448	125042	77397	111491	94091	85161	39124	111623	69841	87432
FINC_DLQFVEVTDVK	118693	25562	62419	239351	30337	13517	73681	51217	57207	95629	24535	90853	389130	117004	976228	462494	246034	388789	82821	101603	473960	31682	1044798	220415	76975	55139	367540	117514	326077	164841	109609	54074	76733	212663	131327	76671	138113	256833	57072	115065	192531	146598	85843	179482	149758	106316	176681	44966	115908
FINC_NTFAEVTGLSPGVTYYFK	39276	6541	8551	54577	11072	11601	9199	23323	23648	31447	7120	23188	119734	28349	337440	138327	71825	110782	31550	33059	169551	11054	451951	62766	24530	24651	101448	26469	117192	56097	48811	23311	16672	62413	68823	36769	46140	83011	18801	28516	55164	56410	18754	39311	54673	34232	54268	18489	32990
FINC_NLQPASEYTVSLVAIK	35741	16264	23995	91361	11378	4007	21143	25144	17231	51015	2409	41130	211197	60165	469636	282109	147536	235076	42958	32702	225356	24118	655761	106967	25128	37365	129437	58220	158880	61124	73537	17788	44114	92681	78992	53705	61182	100477	19273	69392	96214	85481	31571	76931	87554	58158	88473	21502	59106
FINC_STTPDITGYR	135365	28634	57000	353783	36381	8955	71789	57019	78913	152703	44179	154214	465707	148833	1153261	391809	338271	502538	71367	158209	544516	44820	683312	244577	63203	86513	374259	126185	328512	137448	166950	41395	69558	284304	206596	106014	160877	105018	83172	102101	217180	130633	55510	228895	127878	117369	206070	19889	109788
FINC_WLPSSSPVTGYR	110219	16114	27821	197930	26308	10750	49543	27551	135075	111393	36360	172960	364947	107144	1046208	593115	250802	513544	71502	179287	305547	40291	1799110	189607	53093	66527	137271	129635	386080	179200	160667	57562	80111	258142	196565	110295	172377	363428	81620	128232	187282	225518	75755	187684	188752	115947	135889	49560	160126
FINC_GLAFTDVDVDSIK	99587	19891	36459	173149	22240	10677	33059	30903	164020	116533	70037	126976	290322	73461	508958	301461	223443	343184	73904	110298	247401	75248	1830525	213337	43004	79955	290511	136386	332590	153208	156500	84478	107290	193503	185582	110550	167956	267176	28904	149850	172151	150299	129776	70529	189266	99486	155899	77187	147561
FINC_SYTITGLQPGTDYK	124072	17581	30521	280862	37746	8323	47301	42994	123542	128783	22389	132295	407123	137638	1149573	573079	256731	444973	83717	154066	421049	31495	1302164	207894	65492	57770	354049	147896	381333	176176	154184	57898	89134	237304	176188	110824	160829	273761	60525	157332	225223	131288	93415	188982	154178	187730	182933	26178	129944
FINC_IYLYTLNDNAR	148449	34550	58525	253227	26021	20605	90260	61651	121957	177120	43327	215617	516145	140557	1294789	694355	346545	547659	87703	181967	528619	57343	2167839	310870	64377	124306	520788	174752	431843	193660	175547	90420	104137	274825	274099	143903	195150	347867	116674	139521	292324	238293	128806	209212	204317	154464	229951	57132	160737
FLNB_VLFASQEIPASPFR	29911	10909	11119	2274	22317	6621	4574	18112	15446	14545	8641	20545	121321	75294	83146	106224	112366	122217	95445	160340	26389	57332	71483	64764	94571	155726	102890	196771	298138	182420	39681	42795	172714	64355	95948	109040	120734	86090	38951	141808	129101	75396	345955	112884	154801	80960	116131	69475	173003
FLNB_SPFTVGVAAPLDLSK	37267	23529	21966	15271	29150	22353	18535	35476	26711	34298	34036	31919	212941	118678	83336	171735	160360	175970	158268	231930	51052	67236	91593	109247	135537	200834	138442	342309	377469	275085	86972	62890	235681	123580	127100	152167	152739	100549	72856	218995	204603	71627	573715	216711	227478	176485	214716	79831	211060
FLNB_LDVTILSPSR	73432	32241	34962	16419	38362	21016	33915	24559	34181	48283	67482	45548	227929	133591	134522	246865	208648	189505	185832	305357	63805	114255	138894	165092	172941	310724	170696	410968	487584	336571	93117	79378	313687	97285	164927	162951	175016	131438	83138	209248	319666	89948	559790	315077	276720	118524	291937	144017	257467
FLNB_IAGPGLGSGVR	35580	20444	26086	15731	49417	16561	9414	27740	42027	54039	58640	32045	161243	106201	109152	190942	165005	140213	141235	207946	56707	39468	111166	115166	135594	237614	147174	325014	350262	303620	90953	64955	268107	115855	171730	154378	158953	102765	79168	124578	268237	69209	524223	217611	205575	109680	191430	87806	226737
FLNB_VLQSFTVDSSK	16255	10445	15666	8829	37071	22889	15081	11709	7242	5308	14920	10340	93842	55080	44132	84587	78859	83033	99827	106825	34444	41198	62937	64101	82651	95526	71615	164512	186886	183578	38772	28129	158189	74195	72838	87190	107856	45869	43672	88647	138589	34135	311674	154268	138650	61312	106488	44233	129513
FLNB_AGLAPLEVR	78917	42284	44758	31466	94892	42884	35085	67043	43420	42031	71950	53868	304459	205517	199881	327087	343220	284415	346362	377588	119024	148306	204044	215591	253814	457743	229059	545456	727959	636498	124136	158039	434949	222030	317217	294466	265704	162552	131466	235621	387433	144759	1191271	370129	387309	205063	395000	164683	422525
ANXA2_TPAQYDASELK	242326	60192	51265	72486	131164	58862	33776	47002	23462	130470	139462	55734	2084181	846224	815406	1630037	933526	1029975	992126	1298169	285504	74992	932173	336496	550639	1369706	651133	1193071	1653055	941954	1259823	591385	1310780	752251	864850	464921	867180	910344	642066	995102	1597233	510835	734145	1130276	805598	695311	621973	495045	929697
ANXA2_TNQELQEINR	729923	183038	174228	293000	324680	289299	147958	204926	58543	488724	409607	171054	6715097	3198615	2296878	4682768	3003898	3292759	3098246	3314711	1185481	760803	2323059	1175829	2134339	4319628	2054958	4003650	5146831	2939137	4131438	1762303	4501537	2808306	2887644	1495257	1966443	2447063	2359760	2520678	5202555	1510598	2000807	3558448	2489190	2271965	2343837	1514369	2757706
ANXA2_DIISDTSGDFR	235598	59609	56053	98621	77767	61786	46594	31730	64206	32216	145644	60674	1128043	429786	424866	1058675	854710	893213	552670	930344	218347	200791	300260	135493	444706	783811	401741	710033	1266256	341467	822252	196011	881497	540158	75886	223349	298225	255292	473757	326366	928818	134488	255653	665517	512471	425809	413376	122633	498944
ANXA2_DLYDAGVK	261072	102070	84507	86544	127027	83304	51475	58917	30971	196113	175583	73361	1896064	778521	848955	1587876	1169857	1042023	924389	1607120	342392	265127	735144	319397	599974	1218019	647759	1194594	1792819	909921	1233491	509714	1268798	837244	892787	408493	744839	905387	602124	919759	1431487	481583	633787	989662	724860	733006	565644	477783	920787
PROF1_TFVNITPAEVGVLVGK	475499	26242	44665	154500	24980	48949	23425	34225	1165365	980268	1335895	975702	543887	348756	523843	1606926	883011	784241	598128	2246560	700018	952584	563696	220965	513259	930251	832931	701368	1138416	645518	466859	339026	878385	440005	382825	606355	970304	606077	723672	646164	750526	227229	1233640	515269	599076	221913	302193	408675	641962
PROF1_STGGAPTFNVTVTK	895756	85261	165718	370106	122426	130039	158750	61371	1663221	624014	1577528	1129590	690406	455872	662465	1538969	1096736	924417	752284	1781601	578955	958119	769550	373641	616864	999914	1106519	905799	1266391	855081	689259	503955	755287	431257	370847	819645	1216715	741530	728077	799159	804310	510613	1648796	538424	603052	514091	399420	567106	629683
PROF1_TLVLLMGK	55118	9087	5763	30413	2605	2376	1791	13552	260350	339315	284746	255084	135766	115452	59539	709013	76477	222333	61209	386961	106792	235164	203162	87349	28292	59244	192414	155815	131515	107005	133657	100425	85160	58255	99557	125781	100565	210255	90682	71889	177749	97525	385456	103861	112487	26069	167306	184101	149999
CLUS_ASSIIDELFQDR	595954	297128	208231	639235	379418	240855	229661	905772	308175	1223370	182842	585221	379211	160020	266806	425793	250670	238128	530337	191482	693181	86873	338536	754265	111294	209561	494611	230981	109966	575927	851329	185195	280421	222215	403617	458612	412342	252422	302614	343592	314476	548523	157473	265036	217494	226926	377147	147632	729466
CLUS_EILSVDCSTNNPSQAK	55458	49205	16520	74116	59064	48334	22176	88593	83325	285809	46359	99913	60726	23991	40284	67059	30406	41307	97763	22505	72811	5727	41542	54652	9736	30833	102617	35435	10958	91624	136980	9396	28095	28885	47074	49015	48501	65394	40245	51219	27459	86845	2828	57805	24554	52046	22805	29566	72756
CLUS_ELDESLQVAER	500513	241235	196222	564943	332662	250173	182754	773601	307569	1627722	219236	501655	332353	156734	284669	371637	277397	218245	365669	191156	548052	109418	315583	426746	128042	195369	554288	226704	112139	548624	592093	145040	208480	270604	357081	401793	387579	226455	308355	399818	285613	493616	159662	322718	167504	281893	343379	140578	570238
BIP_ITPSYVAFTPEGER	160467	16097	21857	83920	42928	33239	13278	22886	357455	333121	524207	431933	409829	264157	166877	308528	432337	381535	260904	569403	270016	458947	377542	199803	158138	307833	233537	392208	389025	331789	528669	285436	423296	277337	187613	293599	383550	399073	460113	338718	345878	205272	528354	207860	305718	202260	204340	266148	258942
BIP_LTPEEIER	175314	44596	21652	97772	57922	31890	24569	26132	284234	607269	561369	448637	404795	237026	184098	363299	449985	420604	271655	572317	325187	433484	229204	207154	221774	315447	281898	493798	438175	317753	529258	206396	425443	328339	297566	280914	362209	183912	415677	288147	380977	154349	537918	257613	316749	227840	258729	136103	254069
BIP_ELEEIVQPIISK	181917	31891	36672	124781	44794	19482	31361	21736	254181	329455	481888	302888	301764	246787	170851	277442	447990	422779	237221	548464	255292	406699	154946	180084	160424	282556	179172	400378	393937	274617	393838	121213	339117	280936	210298	255840	375540	175150	398678	311170	324893	84447	351633	200948	226708	223327	168385	107001	203060
HSP7C_TTPSYVAFTDTER	274838	54529	43429	189432	125210	64201	17384	58612	991243	836212	966438	675188	515166	438746	481643	1438593	687894	716499	544132	981339	365219	726258	525106	363602	454505	615253	274804	782264	782488	467186	421295	405363	705237	498493	389210	554605	641862	566475	781528	617615	751036	398059	1188826	508186	553507	462570	351103	823354	609139
HSP7C_TVTNAVVTVPAYFNDSQR	111025	9131	18405	35902	14314	12497	11110	13602	476019	454974	383758	279295	177217	83122	160352	397915	300011	301503	168985	452666	104980	338244	218076	102532	125620	209932	68695	248211	267913	138004	217897	161040	262319	189831	241450	241235	369249	224352	231617	259720	238986	142209	427821	175444	163650	145154	90114	224864	175294
HSP7C_DAGTIAGLNVLR	678153	72048	110657	263612	144279	82765	91659	91774	1659555	837992	1645315	1273831	730064	540707	801312	1791815	1470833	1396809	891527	1986761	587057	1634622	963677	653356	662931	958597	720757	1325408	1357987	843475	1133219	674914	1053279	942389	539608	1482077	1763293	1053452	1022296	1248489	1036501	720118	1752122	820141	809127	612110	537124	1234764	1101829
HSP7C_GTLDPVEK	216437	14353	13717	87155	32601	21890	20273	15925	674904	519126	530164	357216	283134	195936	257619	605863	401193	415322	271759	613539	196763	461720	342236	184361	176768	293098	235075	441917	489779	295308	319359	280263	392172	219084	273140	406937	546444	328399	316086	327983	319544	200771	574664	217702	261809	185630	168033	408196	399813
CO6A2_NLQGISSFR	575756	438360	236712	540585	310768	285714	218159	268235	88315	57774	59268	182750	408863	1480144	607725	323948	114520	82008	556299	311597	1780098	149581	533465	214799	284244	133884	259739	61104	118596	275800	693772	513189	932421	762193	684291	297857	355469	770356	185092	1139862	580472	364805	136767	295156	740858	160338	244570	143071	190338
CO6A2_NLEWIAGGTWTPSALK	294681	164181	102004	281898	186889	138888	83635	119816	38663	53684	38935	109644	182524	626002	384325	186047	45628	55089	390207	162644	472591	93477	338492	69201	76916	77170	139574	41468	38561	119779	332491	210442	344051	160065	357868	172975	208497	531608	57252	719070	319595	232892	55219	112750	444888	73383	67005	75696	80567
CO6A2_VFAVVITDGR	742885	545009	506138	778688	496044	362622	315644	380109	96835	299720	119299	333887	417479	462692	945000	524062	121239	135687	799054	447861	1995287	225697	938127	324331	104025	211028	410322	92703	131872	415289	802865	549292	1104786	284550	1658191	425839	498703	1079184	93595	1376687	938446	503942	183602	195320	1085267	163914	406795	166166	234513
PRDX6_DFTPVCTTELGR	309625	56289	57540	91971	68908	68504	22989	34248	504205	305572	290350	311495	287016	157160	207870	629050	852791	576105	165789	574594	146316	397655	184134	154331	161722	413036	217457	311327	379811	235244	291038	206106	428540	163119	252670	327277	540474	317220	566172	284312	259458	122104	340839	206717	199852	144034	126974	276874	172458
PRDX6_LPFPIIDDR	512260	40297	68649	165523	44793	64326	74431	23587	746727	463641	586194	533286	523767	345945	418045	1122832	1412207	1220346	362350	1220134	268093	282710	232376	303697	320752	792584	429646	776057	729402	445641	500949	283048	759111	225585	539149	703112	999628	422951	989347	528195	682094	161136	615967	513428	326934	310658	270413	464952	346374
PRDX6_LSILYPATTGR	548428	42145	73495	124979	65153	37863	74772	18947	707171	502823	582509	536459	379071	273116	292726	695489	1256050	998475	279372	1105084	293585	660267	198880	220866	273418	619666	319563	583953	585937	352480	317904	209307	508498	205599	521926	720903	754127	340369	817029	327728	356569	169954	613991	402855	256079	138436	182281	363213	306568
TPIS_IAVAAQNCYK	265281	13237	10955	60107	29797	28613	12745	14032	1201914	751805	1417378	501510	224420	197348	428951	1611311	597853	352584	347793	824821	164871	585778	466170	98936	524735	468782	270136	311157	539904	490460	166097	194556	531535	348006	279515	315882	992405	378781	293976	381956	262548	342150	438380	289773	333728	87292	160373	461433	257006
TPIS_VVLAYEPVWAIGTGK	454064	21048	40735	94965	48381	41645	33562	34491	1670121	859457	1777285	723106	457003	204242	774117	2438037	989090	584791	663248	1007339	246205	1071424	598437	174570	783858	748785	148748	555794	769935	536958	245331	311310	733301	517694	361671	638819	1603539	710608	370502	772316	590559	656157	1051349	442024	615975	139742	369527	688066	443355
TPIS_IIYGGSVTGATCK	227950	55845	59601	42681	71891	81117	46097	54173	1048758	712560	1174715	458872	231933	178951	439208	1356882	546250	311064	297843	643773	175480	531963	342073	116787	372278	451731	224488	312055	461337	362073	156064	115922	379462	349936	256411	254154	770548	370480	173764	446638	258112	294170	435737	226648	308133	100811	200196	371748	225356
H4_ISGLIYEETR	2126889	600976	501103	755243	422379	252597	117050	132335	4450198	3609579	5043557	5136874	6818558	2599127	5605298	2560788	3055897	4793244	2266432	5648338	1725906	5504068	2946184	4133570	3623791	3431209	3966246	6275976	5624534	2735050	10526748	1605475	3954928	1676595	2176749	2026537	2078762	1361827	2131787	571602	3295853	1710926	8249181	3245848	2634592	2734406	2133219	1088165	2079766
H4_VFLENVIR	2364089	549938	515909	652394	368123	250540	317213	314255	2979354	1873056	4494705	3913674	6308658	2025781	4208298	1959635	2538711	3531058	1726106	4714040	1220616	5025251	1929080	2348190	2619431	2344635	3193293	4417554	4278751	2161099	10338322	1687224	3908119	1687673	1536782	1724876	2085383	887693	1796244	437381	2168828	1244453	5088977	2041583	1722025	1680246	1278915	775859	1508915
H4_DAVTYTEHAK	201740	24461	36130	61997	34695	27856	15988	11319	306285	609939	456997	388054	889760	330235	506166	273965	246991	388766	153183	516176	135822	473334	234357	211833	296485	220950	458451	776298	500975	199591	1087308	138239	366700	196596	298281	143048	246280	90597	217395	70731	350886	144290	515377	277812	223916	312095	191159	85090	147937
H4_TVTAMDVVYALK	200340	20188	18541	35754	25157	14631	8629	9613	210314	338126	389118	331978	430266	104195	185701	429278	52281	279649	63371	346964	79988	426975	135545	155442	89164	57559	146903	274873	105891	47998	609765	69497	104634	90420	115769	105060	62577	122826	142271	46978	153470	58396	286566	227493	79777	97115	250813	113522	135493
PPIA_IIPGFMCQGGDFTR	83160	11897	7625	30692	14857	11703	11550	25962	319048	206867	300372	203605	131454	63327	56651	1530702	9890	141585	11362	185231	42996	162788	38460	36391	21985	29462	25226	55151	28568	42684	166321	24290	28252	40029	72955	41988	59997	65340	45673	43206	116798	13974	107156	119470	34765	18302	179154	87281	15688
PPIA_FEDENFILK	263576	20940	21004	59944	17556	24794	20018	9437	739031	267499	705818	364198	296801	164855	313046	1086824	339877	372657	241431	544918	182406	326287	137625	73311	199082	352657	197544	312653	555215	260040	220373	155199	385144	200695	165524	242141	473653	190789	121166	241413	311027	96157	213565	298825	229314	73115	162129	205418	290929
PPIA_EGMNIVEAMER	101455	33755	47329	33000	42727	36565	29600	28846	202679	359403	207519	138555	116649	109376	80018	1038394	61845	117092	78393	129137	92440	100532	44816	61520	49490	75626	99314	79302	63746	87138	101327	54487	132034	37751	186793	89908	106535	150091	65133	143047	156958	73808	102676	119855	101755	82408	409293	92111	67035
PRDX1_ADEGISFR	354218	88756	95234	249799	115801	86081	87783	101523	609975	1426173	1119477	1203697	363062	445015	362793	1102365	502337	369382	763762	860954	402643	707569	577750	141763	455832	433998	681591	547991	400191	497312	360788	436684	772943	430206	592426	492707	809099	434186	373859	456778	520195	236064	879307	451812	413756	265200	241267	620473	643976
PRDX1_GLFIIDDK	399409	93086	67981	188016	99314	71835	48072	51312	902287	767089	1307137	1245250	517078	279742	469350	1486024	689904	534609	750190	899913	383003	671537	674012	159787	289343	592479	575540	548053	691778	374357	345981	576799	726717	353581	320117	603149	1025144	648630	329063	453830	662995	260733	824157	441865	500260	404126	299533	702358	643633
PRDX1_QITVNDLPVGR	1778899	275074	506793	673677	387098	344413	579064	176520	2412607	2396680	2864759	3204593	1322078	696912	1112063	3009471	1550413	1295470	1606785	2116646	822347	1491839	1204986	545141	1309651	1511605	1326719	1161830	1318171	919476	1397542	1658272	2149661	1287883	1169870	2040654	2032913	1109924	1241089	1288325	1533744	1020694	2186415	1179973	1007418	947513	1003091	1890315	1292944
CO6A3_QINVGNALEYVSR	226743	199089	175818	204329	149477	138328	129647	178913	44217	231643	56516	142915	208797	563858	390322	197112	43185	51493	325603	201002	1116422	115981	360060	149848	150053	68457	189083	40582	58617	180645	360232	274068	420024	420033	844468	209067	233916	562094	82381	556504	369967	248672	60238	181621	532215	85586	158731	60061	71188
CO6A3_SSGIVSLGVGDR	680814	532493	369064	740452	407261	310866	232625	429389	104284	420146	74238	232842	478261	2782318	846587	400499	89122	110137	644658	454563	2488749	248333	724704	307695	354281	214883	440486	132906	134879	379530	785785	268980	917647	759213	641151	426188	451232	1058461	206447	1198288	799324	517212	200586	412412	960210	217526	323307	155711	190423
CO6A3_DSFQEVLR	545077	303289	281816	444109	291982	255340	207912	263611	105622	243011	109347	223662	428718	1632211	679196	286957	101577	117048	521060	346631	1626322	188140	465275	243958	221661	88004	375132	80034	111697	354328	613086	463977	713066	667949	839686	298277	349095	740464	165834	1047593	664411	401741	131236	277695	594913	115847	248074	128469	126224
CO6A3_VAVVTYNNEVTTEIR	252083	163912	138558	192536	140336	144214	78031	90036	13507	140609	7062	71236	179157	591582	263951	121911	16891	11104	234250	94731	662155	49700	176273	83032	78487	31929	92100	20253	29727	115679	332036	214492	425239	242062	235328	134203	127217	358661	49215	463746	338634	150878	18763	93251	300989	31958	84150	21651	40669
[truncated: 12 more columns]
