# Supplementary material for: A large-scale targeted proteomics of serum and tissue shows the utility of classifying high grade and low grade meningioma tumors
Source: Clin Proteomics. 2023 Sep 29;20:41. doi: 10.1186/s12014-023-09426-9 (PMC10540342; doi:10.1186/s12014-023-09426-9)
Supplement: Supplementary file 3 — Supplementary Material 3 [file 12014_2023_9426_MOESM3_ESM.xlsx]

## Sheet: Proteins
Sample	S3	S4	S7	S9	S12	S13	S16	S17	S19	S20	S22	S25	S27	S29	S31	S32	S33	S34	S35	S36	S42	S47	S49	S50	S51	S52	S56	S61	S64	S65	S66	S67	S68	S72	S73	S74	S76	S81	S83	S84	S85	S87	S88	S89	S90	S92	S95	S96	S97
Condition	Mg_Hg	Mg_Hg	Mg_Lg	Mg_Lg	Control	Control	GBM	Mg_Lg	Mg_Lg	Mg_Lg	Mg_Lg	Mg_Hg	Mg_Hg	Control	GBM	GBM	GBM	Mg_Hg	Mg_Hg	Mg_Hg	Mg_Lg	Control	GBM	GBM	GBM	Mg_Lg	Mg_Lg	Mg_Hg	Control	Control	GBM	GBM	GBM	Mg_Lg	Mg_Lg	Mg_Lg	Mg_Hg	GBM	Mg_Hg	Mg_Hg	Mg_Hg	Mg_Hg	Mg_Hg	Mg_Lg	Mg_Lg	Mg_Lg	Mg_Lg	Mg_Lg	GBM
HPT	618000	602000	45500	850000	453000	151000	471000	922000	377000	209000	109000	846000	208000	1210000	1160000	223000	594000	337000	590000	513000	792000	416000	798000	435000	575000	348000	515000	765000	1140000	399000	1220000	78100	874000	1050000	284000	513000	627000	500000	1570000	1030000	1510000	1290000	352000	405000	14300	295000	266000	586000	416000
APO_E	30300	38300	38600	27300	17000	16600	37400	25400	12700	34700	31400	40400	13000	26500	70900	42100	27000	18800	26400	32400	32000	31900	109000	13200	18600	50000	39700	38500	40800	34900	28500	31500	19400	28000	23500	29000	64500	25400	34100	39600	32900	43000	48900	22200	45400	24900	34200	34400	30700
CO4B	24200	42200	27100	18300	18400	11700	21700	13200	9450	3610	33100	21000	11700	25900	32600	8370	13700	10200	7380	9620	11800	13900	19600	6490	23600	17800	10700	12900	34000	14700	6270	9660	12700	30600	6280	15000	19100	11000	15100	15300	10600	11900	17400	9990	22300	7510	8390	26900	13900
CLUS	36100	53300	42600	31600	24200	22000	43100	21900	18900	11700	41100	47500	25400	52100	53700	28900	41700	29000	20900	32700	33300	31100	64500	25400	34800	58900	27700	30400	66800	36600	37300	34200	33000	45800	22800	33400	60000	30000	38800	39500	36200	62300	48200	36900	32800	36500	34200	35700	47200
RET4	17800	40800	39800	13800	15700	19300	35700	15200	14000	13300	21400	30500	17000	50500	63800	32000	21800	16700	21700	28400	22900	29000	35700	20100	18400	39800	15300	19200	44500	17900	30300	24000	26200	30100	20400	18000	43000	22800	26200	39600	13400	52100	41800	32600	16700	26200	28200	23500	22200
A2GL	27300	15500	15300	17900	15100	8290	9530	8450	11400	4620	19800	12000	12900	15500	11200	5460	18100	14200	16500	9450	24200	14100	23400	6160	17200	18400	12200	15000	39300	21500	8180	10300	12400	26900	7060	10600	25300	16900	13200	17700	39000	30600	14200	11400	16700	8300	11500	20900	13600
CERU	50200	48100	51600	49100	29500	27800	72900	36800	39300	15100	59900	56900	22300	60400	47100	26100	42900	38400	36200	35400	67700	45700	54800	22300	49200	67600	49500	21800	80400	43700	27200	30300	30600	54200	25700	54800	22500	42300	40900	62300	53000	84400	71300	45700	49800	26200	52000	51300	29600
FINC	6910	8610	9530	5520	7470	4350	10700	7680	2080	3840	8480	6330	4100	14600	10700	7500	11500	4460	3730	11700	7150	6860	10100	3790	8140	12300	5860	8580	12600	8810	7860	8330	6730	14500	12200	11900	15600	5590	3980	6990	9010	12100	8340	11400	11300	10300	10800	8000	8220
A1BG	64700	65400	63900	39100	43100	28800	55000	22100	32800	16800	64800	52500	24400	74000	76700	39100	45200	33500	26500	42000	51500	45400	69200	18300	46800	67700	47000	43200	95800	41500	36900	37500	30500	57100	37800	48000	61800	42400	47000	39200	49700	75500	56400	41200	51500	49000	46200	57800	56900
APOA1	267000	340000	300000	202000	177000	169000	294000	137000	192000	94200	367000	323000	34200	414000	531000	285000	290000	204000	144000	329000	347000	292000	317000	124000	281000	518000	249000	226000	486000	284000	249000	272000	199000	291000	190000	198000	437000	214000	299000	261000	86100	382000	351000	352000	316000	284000	298000	300000	265000
ANT3	10900	13300	14700	16400	13800	8280	17300	17700	12000	6250	15300	21900	10000	29600	30700	7160	16200	11700	12300	16500	16300	15800	20800	14900	18200	19800	15200	13500	21000	15900	16200	8030	14200	27900	11200	11100	15600	12200	20400	17800	21500	25100	17000	11100	7890	12300	12800	14800	12900
CO3	76477	87213	71789	73412	41457	52924	100750	65716	48551	30793	75884	97152	21711	140350	102640	52052	72112	44742	55159	59430	98895	73307	93896	41935	71700	85532	68184	61933	136200	65748	46090	49063	41302	73772	42420	93020	54980	59901	69724	93844	55707	113260	97336	81802	61927	58908	85303	91608	76618
ITIH4	20831	29848	29704	18943	12413	14446	24959	18113	15502	8254.9	24142	27769	5914.1	47076	37848	17909	25261	17749	19782	22140	26316	25266	35187	12897	24828	39564	29757	26620	37626	28851	21986	19795	18567	25523	13495	25278	20383	24885	23091	36930	35496	41584	30653	23950	24574	18309	22343	31350	33761
CO6	82739	100930	106550	92140	28602	68224	87140	51138	57733	34819	116430	104820	52110	146330	129170	69461	92627	54672	49527	97729	118740	104140	128310	71012	92719	110740	69137	82460	151980	74468	60067	56012	62678	88986	96521	90776	81848	97450	67090	84600	38978	113220	101850	101380	32164	94865	101000	90603	76937
A1AT	283030	248380	333520	238290	236910	131750	356030	170650	148460	83033	333470	294390	72856	427740	358650	137590	365030	144650	182790	276500	272810	264440	362090	110420	296070	421400	239070	193890	567000	247750	162670	146900	137260	265040	199120	226150	278900	212220	242100	380320	381820	598100	296350	317990	248000	148320	278300	298590	194090
PLMN	28992	42839	34642	24860	28504	15065	41955	23102	19453	10593	28909	31377	22962	55064	57968	22359	36051	21532	17982	27275	33491	26728	48879	18220	27106	42986	23445	27050	54018	28380	21673	18482	21543	47651	22608	27793	33406	23917	24479	32823	24920	49357	37852	31815	30175	27654	23199	26595	29839
GELS	14020	11458	18507	11972	13138	9116.5	6566.9	4257.8	8830.3	3885.8	17079	12732	11413	26132	12720	8707.9	14590	8165.9	3398.5	10252	14640	17770	15995	6359.8	11404	16082	14889	7763.2	26118	13557	6306.5	5455.3	7030.9	14984	11765	7394.8	6906.8	10968	5352.4	9790.2	5659.3	14806	16396	14615	10642	13694	17471	11329	5981.6
CO5	9449.3	15475	10945	9373.8	8334.9	5816	16973	6253.9	4559	3649.3	10031	11529	6660	13007	14367	8836	13122	8883.6	9076.5	6990.9	9799.3	8498.1	15249	7092.2	10407	11661	8034.7	12370	16742	7825.4	8759.4	9141.8	8367.8	10499	4907	9770.8	11787	7753.3	10953	14182	10758	19749	13356	13730	11249	8773.9	8343.4	12438	14913
ALBU	9726500	11058000	13345000	9931900	5504000	8432800	8873400	5404200	7034600	4627100	10843000	10336000	7773500	16895000	14231000	8044700	10807000	7030200	5454500	10569000	10773000	12278000	12628000	7462700	10359000	13196000	6836900	6887500	18042000	10045000	6735900	6991600	6089400	10335000	9398500	8616600	9128700	10127000	7280600	8900600	4106300	9757700	10078000	12329000	6960600	7764800	10323000	10165000	8508400
APOB	35571	26884	47025	22533	14779	20610	47374	39135	18836	12942	51241	44733	15083	56717	42098	30118	41024	24383	24117	35990	29579	39203	45060	12999	19467	54031	30113	39846	40947	33068	24084	26599	22384	37647	28086	29807	38089	26199	28302	38167	25463	37014	42163	38941	32883	27005	35918	45810	30928
TRFE	221430	245510	416480	279040	218600	181160	202000	153380	207640	102730	267180	304260	136870	390460	508120	228930	193460	110400	138450	291260	360900	265090	435760	140280	260700	400460	158050	164480	545270	263090	177570	169990	165050	231300	244320	226680	318190	212850	225960	173130	102190	272760	373150	268740	218650	217490	339240	272410	263650
VTDB	18879	19075	29019	21550	15691	11564	19826	8621.4	12216	5753	21735	20600	15614	34016	24131	10727	22172	16126	10580	15282	18852	22456	19975	8230.2	18112	29069	14827	16846	31357	19483	8827.9	11588	7208.1	25192	11094	14526	15475	17356	13515	23615	21593	31696	17072	22125	19546	13874	17722	17438	13709
A2MG	163270	79147	83701	170240	40666	46686	53785	38312	70657	24724	115060	110050	35165	60262	77811	24131	44486	59092	26054	65680	79726	76448	50609	44826	29542	155820	80490	83607	144770	60159	43001	108450	32344	42072	43784	36703	65912	49766	68468	55580	28761	86377	104030	107690	113610	87781	113810	95504	69296
HEMO	110800	148210	120740	75288	62513	39005	51033	53200	57853	31767	104770	104360	57358	129870	156500	47537	46970	53417	60733	81607	114320	84974	84463	57192	93312	129360	56588	92386	150900	65742	73313	112820	88150	58650	44443	66209	99017	36512	112430	74760	39676	107690	122360	84643	53760	107220	70430	81655	108960
[truncated: 10 more columns]

## Sheet: Peptides
	S12	S13	S29	S47	S64	S65	S16	S31	S32	S33	S49	S50	S51	S66	S67	S68	S81	S97	S98	S99	S3	S4	S25	S27	S34	S35	S36	S61	S76	S83	S84	S85	S87	S88	S7	S9	S17	S19	S20	S22	S42	S52	S56	S72	S73	S74	S89	S90	S92
Label	Control	Control	Control	Control	Control	Control	GBM	GBM	GBM	GBM	GBM	GBM	GBM	GBM	GBM	GBM	GBM	GBM	GBM	GBM	Mg_Hg	Mg_Hg	Mg_Hg	Mg_Hg	Mg_Hg	Mg_Hg	Mg_Hg	Mg_Hg	Mg_Hg	Mg_Hg	Mg_Hg	Mg_Hg	Mg_Hg	Mg_Hg	Mg_Lg	Mg_Lg	Mg_Lg	Mg_Lg	Mg_Lg	Mg_Lg	Mg_Lg	Mg_Lg	Mg_Lg	Mg_Lg	Mg_Lg	Mg_Lg	Mg_Lg	Mg_Lg	Mg_Lg
HPT_TEGDGVYTLNNEK	552466	486149	2874134	463394	2185324	670252	1237109	2406860	441525	1344606	2015552	896934	1198010	2011050	183219	1485257	1140898	896296	1541547	1851750	1177297	1238449	2020341	399186	756145	1418097	1226767	1327601	1576939	3300271	2520412	2308464	3238480	1421090	446736	1753722	1929442	514264	475037	1296181	1746364	751332	906080	2001661	680391	1092228	1345572	70699	1542194
HPT_VGYVSGWGR	5267033	1711667	15567264	5422059	14762897	4733946	5667756	14791642	3010762	7080908	8869458	5404181	7245124	15733142	960243	11544217	6119596	5153165	9320518	15217785	8059788	6580471	9805879	2389951	4134668	7498970	6416251	10157810	8037799	19323466	12401216	19580482	15385652	3522739	280564	10111694	10895679	4593723	2737647	711644	9802313	3984752	6724978	13342520	3476722	6670526	4690699	126716	3230304
HPT_VTSIQDWVQK	5049109	1428156	10539697	4088459	10523005	4161368	4402011	10551495	1906826	5839269	8264410	4138177	5347126	11556297	730567	7935405	4728300	3937114	6870582	10206272	5603345	6627902	8485451	2190933	3195957	5237921	4665772	6871893	5436265	15170514	9751774	14276525	12355468	3500611	365816	8530383	9306385	3936442	1795835	619682	7464078	3618387	4724078	9938664	2654571	4537858	3688254	144579	2305791
APOE_LAVYQAGAR	38147	114846	183431	224713	111787	217081	302305	422522	272267	164109	664341	99070	61146	164738	218236	118286	159964	196882	659747	287972	181555	231033	285891	87785	129219	193379	233359	244163	425463	108050	169446	200249	257370	340640	248369	185155	78259	97746	239642	209748	203573	326204	243950	159731	177843	203897	154051	294731	155769
APOE_LGPLVEQGR	172097	147310	214411	268758	416057	321370	280754	540999	340372	244540	751967	115464	225528	262558	289832	168791	200086	249277	841313	397745	237101	281786	346608	119378	139718	201582	259639	322228	511256	357584	351169	282944	368092	398665	352387	218717	258248	95687	298798	275264	270430	395735	359698	254482	197929	272219	190426	394096	207446
APOE_AATVGSLAGQPLQER	86530	61586	103974	125517	159036	130006	110592	320894	166329	97217	630911	38114	72069	97478	109641	84659	101587	132236	415174	174210	135308	203892	148166	54133	80306	94928	124296	164744	250051	158885	177394	130656	189334	191282	145074	104461	141057	44633	125945	112281	113454	215791	126164	109273	79004	102463	91554	138698	129610
APOE_LQAEAFQAR	111832	74540	135324	146723	292113	168371	202863	416919	232486	142306	566791	65194	88039	158209	139149	93994	147738	158515	556264	233065	172633	202199	189307	50480	101876	142612	159713	193325	360962	193507	252651	176925	216088	242747	181606	146255	132521	67857	167643	157265	180538	263209	224010	148732	109340	117562	96847	261926	105524
CO4B_GSSTWLTAFVLK	200512	123608	278953	84594	319172	165130	210071	280713	128798	89483	203606	60061	223152	83252	39861	132497	92014	151671	140627	192768	355942	394693	198812	115445	99644	68251	97696	119630	168168	123583	115186	57154	117313	159540	248820	242741	114027	107437	17057	417468	150276	184228	55725	249207	71872	171599	83159	209913	52557
CO4B_ASSFLGEK	101281	70057	61597	127529	195015	76873	73111	187394	6597	120394	110690	49201	137020	18953	119093	70484	85190	70175	108772	152908	75	288357	139085	75289	61020	48053	56870	91170	87684	120676	112715	95915	71106	122968	172211	44388	82079	39034	41695	96108	31348	105650	112607	131894	21163	69877	60434	153968	63081
CO4B_AEMADQAAAWLTR	11365	5063	99473	24064	64193	8474	84983	86851	6933	22811	18917	1134	40477	4372	5304	13683	9927	13984	17359	15308	54566	34991	19297	7393	12846	9128	8903	9323	68237	11919	33039	27437	14698	12938	39587	23780	28914	14212	2630	49267	18979	13418	13716	139849	13737	12919	26252	15130	12066
CLUS_TLLSNLEEAK	92440	66243	156203	92547	173327	77918	118578	148147	99937	116821	169467	78201	99633	91437	94529	87946	105435	127860	146694	99491	104995	168733	126282	71193	96694	69538	107859	94448	132981	105537	118864	95864	136591	122295	121696	89794	73693	70823	46728	109100	93589	158148	96349	112159	79831	87504	88417	83558	119946
CLUS_ASSIIDELFQDR	208926	262811	595477	342698	863849	442988	531666	603761	348570	529733	821360	321058	382654	479937	406116	425461	341487	568712	547669	478834	431009	585718	563338	250588	350507	219585	390378	378969	747619	483868	505946	361208	795134	573094	489362	343483	249161	243112	134075	476444	418309	745524	356274	541059	264015	449192	457452	336882	448822
CLUS_EILSVDCSTNNPSQAK	79206	85407	107141	98980	132418	86317	91571	93919	55063	119918	131935	82622	80306	97702	98331	86000	82129	135078	120095	91047	77488	129287	184008	81656	85090	87489	99661	77926	123883	97670	122338	115300	136125	103425	92015	113813	45190	56969	30670	96250	77216	108921	60114	122362	73825	83673	91813	83659	103939
CLUS_ELDESLQVAER	248204	156230	494740	273832	567760	343208	378248	549189	247598	317869	554083	178766	341407	300570	290567	258299	250246	394573	451593	383117	325729	502637	361415	256791	221277	166128	251334	239894	556051	321218	280810	368864	551430	453560	403982	273705	202207	121440	92801	387498	277030	518492	206264	416239	175213	249094	321167	347822	275856
RET4_YWGVASFLQK	204725	269951	720583	440235	634278	225343	471820	896132	430981	292848	494666	309212	263690	405340	336363	359574	326712	309108	329906	205888	255673	576301	431890	233591	210726	339354	405042	289345	515580	319963	572343	183860	744949	567757	600740	200308	239717	192996	198854	282743	352460	479595	214639	409859	302704	231066	471823	222645	321324
RET4_LLNLDGTCADSYSFVFSR	69362	57293	167455	60756	156056	98018	159333	224263	103559	88974	141796	35491	63248	132541	66220	96202	57930	72785	126618	77809	37800	138791	109550	48356	76904	31344	88338	36977	235566	119575	131805	33492	181121	163643	103177	24953	24348	40843	29185	81489	46033	210531	58982	110101	56635	75556	111980	59650	124694
RET4_QEELCLAR	24840	39283	72132	49613	55773	15961	46537	91584	74250	33282	42604	37251	21889	37961	52543	41091	48435	39818	60192	36049	43775	60875	37761	40393	29065	40949	46993	39245	66038	57826	47590	37452	64340	62940	51739	36362	24479	31494	24655	42392	36627	66853	16946	52404	28107	34428	36333	34665	51195
A2GL_DLLLPQPDLR	144550	90836	189045	166261	489362	104050	116252	88320	68691	204718	275043	73693	150754	68096	130019	117051	182485	153499	197200	203136	316568	159079	151454	69027	125057	224198	102420	152450	358336	175091	210821	501577	394373	158117	172169	140985	99482	140875	51293	238072	314259	162603	154243	265580	83246	124669	140554	122907	69978
A2GL_YLFLNGNK	105492	19777	28494	29223	74407	243373	16228	82469	13045	58417	59290	14784	119274	57771	26866	70915	49702	45526	23836	56223	56060	43986	15144	139420	87269	18676	28698	74575	17454	4838	25311	86169	40392	50000	36517	133346	14521	14203	18183	54691	33647	114533	30050	148724	16869	20511	22841	148705	46447
A2GL_GQTLLAVAK	21753	38530	60743	58468	143559	40088	39044	31659	16580	61918	86358	22362	39631	21326	29052	34402	71466	46047	71983	42252	119617	75164	50150	23548	43158	54597	38929	42765	78949	57630	82452	114182	116613	47424	67301	47726	38060	50952	13725	63998	87270	53996	35560	69932	26966	44914	41470	28596	32953
CERU_ALYLQYTDETFR	192198	157748	370273	257051	399165	257130	423506	232691	145066	260013	281895	117945	271623	127681	132436	166025	221857	146510	265483	277431	309032	307197	359191	134270	201194	198731	212437	116244	156173	227873	360843	261055	464049	315473	256578	288409	194273	193988	89828	303335	323055	369512	292668	275592	134525	303422	217244	292678	142933
CERU_DIASGLIGPLIICK	101561	219282	439912	339761	793852	299717	600250	384228	224867	379973	479857	150276	373966	226448	239692	271607	332096	222703	332375	370765	319417	271118	417955	67837	253386	266564	251649	135965	141282	322919	544384	279341	780941	622368	445918	285935	297694	271968	120443	502914	522366	612931	380329	325509	200929	454020	395762	236334	215542
CERU_GAYPLSIEPIGVR	392705	262823	596909	431344	705664	407629	611697	456242	217900	350454	524313	231601	439391	254772	286582	261915	358511	271243	431457	434837	536720	536645	566432	296580	393479	346539	358024	215121	251521	368310	538869	575057	683633	604520	449778	509982	355821	396206	131745	578075	714604	561250	410296	553850	224429	483964	380748	498119	242417
CERU_EVGPTNADPVCLAK	169811	166037	344987	295848	432190	303547	479510	293949	169602	254976	304155	147343	340579	180104	218902	188400	313297	217778	278073	305306	290108	279605	305173	149321	264565	237114	203871	164042	104915	265614	362837	421508	517602	525196	343505	338320	217971	277697	96858	351968	401842	417820	351756	416907	185688	346612	332902	418032	158610
FINC_GEWTCIAYSQLR	50004	33940	133704	55011	125234	82267	102665	115295	77299	106201	75520	35028	71685	65141	74218	74564	62672	76140	76193	49763	61736	94313	75779	46579	34067	40155	102587	74461	125394	27124	61456	58604	121928	82440	94822	39379	79675	23815	29000	76667	68182	113543	72672	154514	102959	97542	100061	75848	93208
FINC_STTPDITGYR	73917	46261	133413	65391	96036	76210	109621	92725	70859	115588	90787	33699	61904	78965	84560	59745	45551	83363	68477	59369	74394	76012	54036	27239	30739	36266	124904	81970	150754	38013	61734	84092	94512	67050	90329	55656	80637	22467	39497	81359	72491	110881	46629	123483	121517	117725	121362	110493	97272
FINC_WLPSSSPVTGYR	71645	49158	161788	76717	140090	96211	110158	109863	76421	118893	114271	42179	103256	84701	79426	65643	49013	81599	75020	62757	61720	84539	60515	40930	39919	35583	117796	98813	189614	43773	81287	111582	127344	85434	92115	64289	73435	19185	45049	87656	53777	116023	48893	128571	121267	134535	110762	103394	97652
FINC_IYLYTLNDNAR	37572	2182	12661	9293	13454	17846	7379	12726	7146	2802	18698	5350	13272	13789	9114	9216	13017	13041	13187	15944	12164	12416	2418	12953	28442	2913	10573	8120	9671	17826	7938	21254	15503	20893	17711	8056	1007	525	1980	6432	23748	26610	9709	37914	14245	6709	4132	59807	18274
FINC_EYLGAICSCTCFGGQR	5924	7750	26120	13006	28368	9371	12566	13189	8409	23806	23902	5029	10405	9052	19145	6053	8500	8946	9602	8818	11081	8274	9773	3529	9416	4546	17605	11123	24112	646	11171	12884	26484	11102	9879	9363	10869	531	7464	19367	10671	24929	9564	19678	31141	25365	28062	11714	22333
A1BG_SGLSTGWTQLSK	179058	160661	367117	192226	447689	162022	211362	318506	188579	187789	317992	105951	208664	171070	188050	144912	249788	326728	281710	234461	327449	280812	231245	135732	132437	143406	178294	208109	304312	257558	208268	240821	404659	273639	272166	180111	94879	129802	87259	247930	265937	298438	223532	300698	207134	223207	204075	251946	258203
A1BG_LLELTGPK	591434	331599	919525	592961	1174434	476991	635776	950893	514096	509619	861046	258000	560949	441160	461309	363991	540720	698840	755143	467817	847304	919933	658957	376665	471033	390888	528429	620787	778634	547391	510627	700480	976415	736502	750526	516271	280024	460602	227686	943074	709944	809566	565261	827797	485130	590950	530530	714471	664204
A1BG_VTLTCVAPLSGVDFQLR	244908	128409	453924	185206	641967	219946	325513	407104	183454	270626	432839	52909	255326	175084	145690	159701	182705	249020	248429	207340	353281	316421	297757	63196	168145	78293	207215	98351	363164	266016	186690	228611	448189	240532	377396	153468	88681	147536	66494	323553	216598	391638	226980	241020	159989	269855	181932	221485	247134
A1BG_ATWSGAVLAGR	248964	270212	484966	456107	564079	409351	512416	634734	336931	393031	439003	171345	426489	352597	381994	258769	365033	525054	369371	306387	470211	487535	397268	203548	260131	241651	370034	444223	432885	340314	297693	349101	441761	466560	517748	376130	217185	287014	157109	490835	392682	512371	461254	413864	336895	397044	353637	410376	350371
A1BG_CEGPIPDVTFELLR	159032	57906	217246	70672	332737	102483	128631	219371	67685	132042	233772	14632	94264	76184	60269	80600	62489	76807	90077	78864	137248	152061	146048	26840	72936	21114	101939	53470	159002	138552	89028	121203	219603	145481	189893	64419	48183	56277	15361	132346	113943	220993	74104	100549	59736	102589	88459	102531	97091
APOA1_DLATVYVDVLK	256184	488857	1317109	570170	1367981	500047	841461	1156494	581526	880206	1115185	205137	637311	474645	405264	376538	418883	370642	924437	502428	662425	860170	1269184	83741	565729	224336	821788	234361	948100	1053876	638010	160235	1312618	941962	1002884	296380	238239	426655	180462	946737	729492	1460867	568974	511006	296839	539600	847646	498072	803573
APOA1_LLDNWDSVTSTFSK	1863514	1735495	4479190	3690594	6704434	4201094	3946721	6452587	3236452	3570837	4506127	1733658	3554023	3426689	3623482	3051606	3063502	3889673	3986231	3445994	3901084	3930576	3892681	591504	2983709	1828390	3946448	3121135	6175755	4340967	3686696	1441155	5618915	4630545	2855378	2237704	1737539	2300894	1111557	5217937	4136845	7264391	3016901	4652995	2613122	2865027	4716265	5326598	4177420
APOA1_VQPYLDDFQK	347433	1026596	2123704	1738397	1971935	576550	1670081	2106673	1314411	1436484	1483278	737568	1069988	916762	1633846	765131	1154802	1388431	1606945	801699	1388762	1591156	1883559	198241	746832	960955	1888536	791462	1756132	1831840	1139392	273266	1901229	1574749	1631304	835159	828768	1117426	547769	1996205	1833235	1899306	1167286	1083438	1168667	1183765	2176283	769472	1165827
APOA1_THLAPYSDELR	482903	479489	1329009	932781	1251028	855168	1204079	1729604	857526	682846	680479	355675	846823	708720	794803	491198	758989	1026593	858934	576359	736566	1075299	784600	50422	677073	379081	991948	735260	1290408	635272	668862	275330	947281	1085890	876081	948585	431101	646479	214815	1105891	1023322	1670049	651392	1087849	548819	462985	1051158	914943	701575
APOA1_ATEHLSTLSEK	153606	127356	458044	230636	296742	288686	298659	225510	248229	105844	245507	109771	254452	128256	114741	143802	274275	231070	289616	81940	130316	374086	291966	23656	142128	97405	368809	163932	170602	181903	226692	81002	328930	239349	292973	144857	131284	197041	80510	312007	283878	385320	180257	332757	167752	126390	187763	228747	242161
APOA1_AKPALEDLR	549792	884020	2039835	1836918	1628007	1470012	1862762	2702385	1684604	1726823	1058239	734395	1677872	1617283	1919828	774886	1414449	1969666	1528227	1134099	1049610	1849580	1555492	156230	611886	959292	1976208	1452766	1657522	1303271	1641807	328474	1601011	2170483	1838915	1404095	775736	1078643	516259	2028997	1738917	2385275	1475525	906595	1042516	1057936	2044271	1439265	1092602
APOA1_QGLLPVLESFK	3396088	2685967	6030330	4411416	7395301	4756522	3206458	7855271	4817833	4274544	4963798	2038388	4371157	4110744	4348997	3376071	2973213	3762471	4171238	3185688	3947761	5293576	4748373	509101	3117066	2253852	5094085	3801811	7241018	4699829	3981865	1441619	5577558	5591097	4404077	3262023	2186705	2987236	1463384	5259065	5869683	8253368	3873776	4861270	3048775	3049132	5462784	5459022	4748959
APOA1_VSFLSALEEYTK	3373104	2518481	6674242	3791331	8052621	4128111	4310661	9100862	4051880	4439547	4637522	1399450	4145611	3322354	3217574	2748310	2542113	2996873	3209022	2652349	3932266	5062324	4644738	403915	3202066	1810045	4298277	3035439	6552524	3607665	3409464	1079261	5257982	4484712	4787577	2767995	1773385	2577901	1443106	4781745	4860534	7229091	3759418	3743255	2297038	2421866	4278067	4005487	3797947
ANT3_LGACNDTLQQLMEVFK	74877	83142	110837	138710	76086	106442	120225	102430	70619	106694	127656	193291	210516	74318	76050	85613	66906	89560	79856	78954	70776	69351	102029	101617	114923	69657	93970	77600	99731	64756	70973	62732	79280	86609	75511	53894	90623	80180	85037	86933	98159	183674	260218	59517	96675	88887	64806	67285	48725
ANT3_TSDQIHFFFAK	216273	73460	577078	195759	308638	225821	211590	709338	39293	221523	329027	162065	243698	359781	34568	285528	180960	161953	312287	344968	149290	155578	349719	108834	154994	230482	217107	237260	238892	450451	377992	542377	589220	286540	138199	293757	396479	181730	56318	226536	298010	210789	118135	692801	97956	181054	161294	38140	263996
ANT3_VAEGTQVLELPFK	3260	18337	25502	31833	41823	9814	59167	30673	17074	26782	34526	22646	12624	17219	30513	6174	12955	21873	64821	14830	21416	31116	45383	6851	10438	20617	41065	13318	21294	23437	15190	9602	28067	15538	43741	15936	9977	26214	12018	18567	11928	33617	15130	9388	23762	10403	27065	9122	18067
ANT3_IEDGFSLK	3002	37111	87509	59143	73153	17909	94122	79236	60027	42292	63162	53753	35719	32396	56252	27525	44430	40636	67072	17600	52984	62097	91001	11269	34227	45087	77335	23232	84610	56832	29845	12617	49691	30678	91149	21603	44104	49817	18876	42669	59642	43574	45648	38638	43860	31454	30693	7888	34955
ANT3_LPGIVAEGR	153241	67365	188927	106294	173604	163393	69393	96331	46023	133044	132173	70271	104012	49490	64794	72358	107170	110104	140592	77799	67509	113676	124089	98852	72939	51065	115582	103439	60758	70005	95601	70765	92488	148187	140556	163702	57986	61429	40218	130119	67899	176226	65203	135053	111968	58147	88500	134664	42661
ANT3_AFLEVNEEGSEAAASTAVVIAGR	17186	2208	17811	4931	39471	16498	33865	24551	10540	19931	20616	3766	12326	16496	10865	6841	2406	14325	20366	13433	8876	21736	31436	12748	8878	961	15711	3783	25201	27163	14250	32356	13392	8895	12185	8468	3800	8933	170	15046	18333	24654	11331	14441	8155	6518	4674	11090	11135
CO3_TIYTPGSTVLYR	47701	401207	952622	528074	760544	414813	759086	699111	462608	572991	586546	368252	391064	282707	473168	262152	514388	570077	677775	352758	588258	654652	727856	80421	349873	505874	478406	413450	459213	573404	700560	198904	750785	671734	483332	485361	626271	373959	267972	609561	774424	581965	565968	621143	369279	700242	616220	278647	419832
CO3_EYVLPSFEVIVEPTEK	79489	158849	628526	182304	604636	275152	365494	517238	160224	305672	404449	53007	257406	175763	103968	124165	123846	156661	247933	218559	260636	306110	370592	51923	165284	85329	204607	101610	178809	286738	326945	85052	545317	332699	288463	153195	149089	137609	52761	295032	263318	446590	220707	238447	76762	273272	241312	170534	203161
CO3_IPIEDGSGEVVLSR	219349	174953	614754	292339	583443	312386	381369	498612	161391	298374	396689	132146	266174	189742	194672	173649	238090	332381	289238	266005	251085	351876	399853	71282	164225	207637	231981	251048	199049	296838	405794	316675	496216	373908	306015	317565	239268	189497	102334	320550	365494	366562	311287	316254	135521	317279	312573	291607	198221
CO3_VLLDGVQNPR	637499	645948	1661833	788003	1402474	821325	1158769	1167206	561669	380467	824870	457412	773125	574407	556474	270550	650491	929551	898836	752936	802316	947318	979939	216700	534329	619161	330962	711621	269290	401796	1065092	853468	556059	1030279	785786	897695	720778	525042	342558	419026	1131005	987001	422573	470677	441582	1013424	1107044	1091966	644419
CO3_SGIPIVTSPYQIHFTK	120316	69445	271614	101057	191669	177823	167735	234157	64021	92593	145259	58763	125140	69407	55187	63192	63181	129622	117567	84581	103398	117328	108791	27782	69555	83210	99111	120413	53958	78526	154904	138958	158233	151014	120238	128483	102067	66179	31224	111600	123584	146743	104541	173472	63219	108108	131937	175722	81401
CO3_EPGQDLVVLPLSITTDFIPSFR	61613	11947	64621	9076	114040	42147	73998	50986	15687	76526	70069	143	21768	22879	7445	10202	843	3562	16644	23627	22304	43985	143656	288	25819	628	15391	3236	31549	68434	58227	18805	125421	40957	36241	4164	0	4444	361	54074	35554	98254	25070	22347	249	54621	17429	27577	21506
CO3_LVAYYTLIGASGQR	726121	710642	1570491	861042	1651956	1221847	1459211	1237882	707135	911818	1086936	551338	1125993	721847	560731	627548	786144	974178	958340	920683	1065462	1163385	1185330	306226	723689	773808	766344	1003067	718288	781040	1407754	1033294	1410185	1385774	976485	1239311	747525	602428	434405	1131351	1276604	1227298	1090446	1146974	572804	1295360	1022826	1326598	860853
CO3_DSCVGSLVVK	304080	636158	1723532	962571	1703292	797918	1214810	1387864	766097	950822	917711	540901	994084	569831	723443	550430	892170	1143177	982038	586722	877908	1032893	1266424	201993	530181	745206	893747	722983	444460	1086300	1262749	426877	1385249	1263215	886311	893768	893582	587511	476390	895751	1151630	1022987	847524	1019111	630917	1147967	1141064	605559	768698
CO3_FISLGEACK	761695	658526	1903131	1144438	1848801	739195	1100449	1224572	664722	935161	1309979	553666	854341	489512	625878	598743	756706	940379	1135168	592689	1049924	1227832	1331990	525845	472037	664506	923348	800444	890225	1010760	1139348	914895	1555881	1302975	995351	957553	880299	730057	386511	992273	1438880	941448	904949	941288	605878	1281223	967352	601308	780363
CO3_SNLDEDIIAEENIVSR	761054	362456	1317938	532553	1285876	705554	893967	1136988	373485	727390	854741	302449	669263	506349	377555	336141	437423	658587	695773	642174	587666	674014	830321	177565	410587	330721	459964	465837	513203	496733	766912	771320	1165355	855929	549322	653086	404283	389330	201851	678723	764215	872105	595211	756110	311220	718502	609025	852214	487019
CO3_QGALELIK	208011	147744	364642	211062	362048	209799	169874	268252	131188	206908	250854	105756	198614	133586	115224	123050	123189	184878	175539	150324	198670	243484	238680	120546	114664	146733	140796	205000	152263	171026	190490	261371	300886	258040	192524	216613	174525	122289	74802	267420	263012	207490	180474	216297	108009	215333	202305	255001	131105
CO3_DICEEQVNSLPGSITK	59099	369215	893176	490787	821100	282495	617172	562743	316947	493105	701659	315883	461635	275484	331590	311103	414749	489883	507183	281838	475571	537876	607829	18665	287784	419124	385758	433749	388729	479377	580257	196943	838668	613736	470513	486630	458589	296164	203684	483790	665902	499007	454902	528156	240168	597868	492186	199685	384902
CO3_DFDFVPPVVR	75870	854008	1826837	1058865	1979039	433531	1531602	1092059	716147	1087349	1615589	646436	858258	530758	663617	573042	835117	932893	1425384	607128	1224341	1188978	1322396	218357	554699	787458	857992	750348	1024215	1117150	1153028	237865	1742000	1194464	893750	736239	1063413	713295	466326	1147354	1382883	1007448	960449	736197	601582	1422658	1215905	230703	759308
CO3_ACEPGVDYVYK	208165	250062	662143	388466	719969	338100	483763	493826	259990	388379	505981	233163	388206	204973	264577	230114	333437	445827	413986	280406	369611	493237	493030	218597	205706	311990	332886	396246	339717	333414	453856	283362	635777	550902	409900	391782	309096	262928	130541	409508	549669	404915	338899	412060	212086	435160	348425	271337	326737
ITIH4_LGVYELLLK	62226	126378	425161	220521	316843	270706	222504	313147	172859	236246	322032	110352	233404	199804	173056	155334	222162	241346	319680	248434	185883	258072	260549	54196	170209	155112	188158	206111	176233	173237	323060	153508	345390	240850	252323	144247	162387	146211	82277	218261	219122	354815	276761	179338	124112	233138	214513	230721	185197
ITIH4_LALDNGGLAR	45178	84377	241657	143963	210365	149662	95074	146971	97917	119329	155411	62820	112522	114552	92887	76348	124228	139765	133780	166906	106697	143650	119889	38835	101580	104575	104633	140801	81449	109915	207663	110990	199791	105437	132575	126763	58727	71129	47669	91113	113779	206390	174429	131958	92144	132602	122449	122156	98059
ITIH4_GSEMVVAGK	116026	49267	180557	90299	150065	98955	131686	221141	51591	99126	155919	58970	100975	81392	90366	102516	101536	226592	175272	76493	82372	135535	119400	13423	47693	96385	105724	132250	109209	132480	134018	374421	203326	205458	149768	69972	104911	61697	18642	125180	140784	150943	84432	148110	26651	89261	94134	89456	46307
CO6_TFSEWLESVK	16739	36197	90181	30705	91358	35898	51083	68661	52086	51246	59811	18331	37436	34176	44032	35417	31620	29444	38705	43462	67778	38630	41088	40898	19893	31349	33351	37572	56475	65708	40941	53141	102629	57791	115960	51194	20685	19850	25699	43726	39395	34274	83576	22299	19676	77699	55135	41293	36167
CO6_QLEWGLER	222052	176240	269564	269659	229835	474814	432370	313477	240825	323539	401112	273161	370940	176327	69650	275283	288754	271935	272424	144995	217324	272862	313943	104980	139158	125533	354280	555131	281199	174849	274600	354908	388225	302802	160559	168120	225274	135599	63227	390406	578818	186734	261551	182543	415501	421566	273755	91956	559454
CO6_TLNICEVGTIR	333242	1152042	2566887	1782449	2718388	978642	1259341	2201287	1096305	1477762	2105290	1128748	1446001	990828	1006562	942855	1628635	1237356	1744350	818518	1369676	1707190	1741375	896320	934382	833651	1566943	1056502	1299288	1101245	1376463	371508	1773531	1676424	1854548	1623484	776811	999211	607457	1894440	1756633	1993835	1037618	1574874	1495253	1316251	1698644	510027	1301681
A1AT_ITPNLAEFAFSLYR	993581	491207	1727910	871411	3022946	1560510	1409956	1438684	601966	1904712	1843161	245642	1329037	850919	490843	494278	627277	673193	802817	1172123	1029667	1160921	1289383	285824	756435	460969	913793	614892	1339598	857087	1924724	1904198	3203414	1230878	1813496	620354	562678	582083	230200	1221768	1090505	2614766	1345842	971963	607421	874504	1107339	1194919	585964
A1AT_QINDYVEK	276090	505322	1506845	988789	1848895	663783	955816	1194079	504836	1206122	1301743	459606	983971	618351	636288	427171	750318	900151	887888	725140	1106360	930521	1076918	249539	498019	831661	1101187	657487	903822	916482	1237445	1025946	1883378	1165940	1168521	949160	633215	592567	311740	1078974	1067335	1175065	700978	1086887	716416	765147	1168356	598043	568980
A1AT_LSSWVLLMK	170840	18991	561427	140265	462403	144969	453163	526002	37580	232079	150091	45955	223386	38508	36550	80591	89960	84641	131078	53991	171584	130784	139687	53127	65230	81161	199121	51237	298989	49422	219024	84916	355824	141642	258406	75571	203462	78238	20390	172312	148629	200654	96280	502147	106300	43762	224426	106955	88608
A1AT_SASLHLPK	683970	341257	1479306	803279	1340630	668362	1116526	1139529	306187	825103	955602	406170	875404	397632	509645	372158	676820	652778	836485	422236	721428	737616	800425	256786	359479	628501	974248	611443	644894	605139	847309	1223344	1420551	964605	1070225	717104	587177	461136	201948	897953	773384	973500	529801	990197	466023	522217	953037	821846	419751
A1AT_LSITGTYDLK	3473846	1608976	5164288	3286749	7048590	3387301	4818383	4252821	1689734	5013439	3957228	1125073	3652563	2090990	1804133	1731939	2434525	2617092	3066685	2331259	3302715	2816272	3531255	783830	1512970	1783878	3176648	2133952	3535630	3263959	4888475	4049920	8383306	3527849	4295233	2761044	1974553	1707693	987412	4334334	3107838	5533582	3211150	2476587	2544311	2805242	3774897	2998984	1614227
A1AT_SVLGQLGITK	4588841	2699604	7953222	5280567	10657624	4228156	6555388	6871002	2776239	6514776	7362224	2465469	5666518	2998332	2839080	2796202	4546496	3418157	5916559	3043383	5838670	4904346	5821261	1503706	3027690	4073707	5524525	4268326	5269591	4718201	7236997	8129758	10471979	5711935	5735564	5123119	3376948	2962128	1818720	6633874	5543184	7622806	4395863	5368962	4121488	4713645	6445551	4943413	3100429
PLMN_WELCDIPR	337068	176379	501257	287549	614919	301977	413713	464263	237209	391536	599376	205179	294490	222823	211043	294068	245880	312928	363781	286784	320329	474648	401667	259531	238662	198923	308682	293511	389821	297929	358152	289933	593222	427500	382563	258314	263643	216497	118476	311612	381877	490911	285764	434868	233426	314178	351193	310364	291625
PLMN_HSIFTPETNPR	32777	20314	130232	35392	65736	64569	55025	111639	33719	48384	61687	27786	42089	36081	30110	16752	49676	49302	47583	37230	34462	57244	36237	31704	31269	29629	44349	51224	40652	44325	61234	35373	57989	60996	55796	44496	29591	34167	1804	40245	47772	75639	23515	68675	32648	46342	41236	60711	44935
PLMN_EAQLPVIENK	200779	126241	388912	222101	369031	207217	249551	308961	198471	284672	356248	159435	193725	195994	150284	135065	188188	246693	244754	176128	226854	332570	206480	185037	180887	146990	205810	231880	198418	181131	229775	202519	317199	289113	220273	214069	158513	145988	100982	224564	239237	292937	167785	342603	196098	225528	243370	266596	211299
PLMN_FVTWIEGVMR	56460	8494	191013	42971	138710	50606	204712	390428	22500	68541	58019	8440	66031	21912	15160	28068	42427	47528	56368	20982	56188	77985	45900	28896	22885	20067	41208	18486	106046	15148	72948	20406	117442	55139	103482	30039	56503	31320	11788	59572	67925	86199	38726	202177	35201	25406	64137	26189	60528
GELS_TASDFITK	93005	73444	179359	116965	149829	72866	45692	76639	44658	83645	117856	34705	66082	44205	43850	44836	78530	48064	89980	61096	115976	67843	82909	81334	51359	26742	58391	49708	35617	38736	58554	27773	87991	106312	108186	61867	27063	52723	24439	121520	94870	97060	95126	95098	67144	41471	108650	89524	84208
GELS_QTQVSVLPEGGETPLFK	71054	37630	91432	52569	101722	69884	25721	50031	35225	55908	82047	19139	51594	24628	17144	26732	34155	18810	63619	38378	53641	40404	49800	55718	28729	13898	38979	23180	28414	25332	34222	31791	52228	58892	72593	48814	13754	37813	9054	58209	53943	68169	47659	46856	39298	31237	37766	41887	65535
GELS_TGAQELLR	43508	29105	144254	120506	159207	67275	32853	66156	52226	89157	56668	43575	72215	31500	23594	38164	60518	28441	43043	48060	49788	72035	71574	47248	48225	11285	64985	47032	36609	18954	61411	30657	82053	93256	113246	80892	27924	53372	26000	82906	82782	87156	87268	93658	78851	32624	91109	32295	73691
GELS_AQPVQVAEGSEPDGFWEALGGK	15784	14801	29191	12054	33249	20440	7371	23413	15924	19313	15351	10698	3971	6878	8151	9794	13259	6372	16853	19793	18938	14501	12158	9722	10507	5850	11927	12055	16775	7968	12246	5988	29425	20273	20596	11942	3641	6207	6565	27707	17287	21016	23065	19111	14703	20380	10934	17214	9362
CO5_AFTECCVVASQLR	12717	7602	27223	25808	18734	16719	27864	15859	10047	17706	24750	9859	21170	13761	21459	22230	15419	27721	25335	19812	15639	30527	15090	12615	11982	13689	8780	34668	17846	18551	23050	24092	24066	22749	16655	18854	10017	4361	6003	18368	10086	19537	16195	18895	5084	14535	18981	27079	14369
CO5_ESYSGVTLDPR	104506	51171	104505	62747	160341	82350	149645	138970	72769	127262	146618	73338	73442	73524	69750	79555	66112	132389	116640	91444	95890	144086	100700	75550	95929	79529	65859	109125	103936	99678	135495	120392	177021	120525	103002	81711	54674	44370	34641	93074	89486	109996	69661	99652	51443	82680	123706	119969	83118
CO5_ATLLDIYK	16137	34283	76391	47414	88793	26138	94065	75044	58559	64979	72612	30279	71896	52866	55059	32100	42523	78495	66464	40301	39659	72980	68674	18395	34226	52005	37216	54119	66807	57017	68361	27650	114899	70416	55458	49416	35371	24213	17745	49058	57217	57036	42699	49435	21985	59117	77000	32940	42895
ALBU_LVNEVTEFAK	59656784	72641872	163536784	108571344	181988112	110198088	76217488	123855496	62118188	115223256	141841024	62951852	95313864	58630592	55837120	58728880	85628208	79195056	84094848	52554264	88820152	108102048	85996384	83485824	76768032	42091176	106380856	63824916	70128912	52870084	70205016	48639044	86132216	85279616	126758192	93278696	45188192	65456760	37263836	85385880	100057064	146359440	57882080	93411048	75930440	61978968	108229256	87830952	62569828
ALBU_LCTVATLR	24364906	113488896	192768736	155982176	206618832	67257272	107123336	142217040	113931808	124607928	135718608	91604760	108689416	76824520	88736752	63382308	128851744	95418904	154926000	60409028	121173256	136863024	132415296	63391424	69329360	71434624	122960528	65929600	116649896	104421352	108960840	25425608	98895448	119616512	163935184	96453192	69641064	88128408	62863396	138437872	135855712	134300528	77429632	87327760	131699384	123724208	155283424	34901752	89312656
ALBU_AEFAEVSK	46194264	37093184	80909616	56331596	87264008	53207408	40178192	71189528	36029560	49889520	62276228	36123700	50616332	36062656	36578488	29994298	48303572	45879216	54280396	34044776	44491504	52815620	49240132	47540444	33648300	26407326	50488120	41083528	40989424	32824022	43151052	29600508	50092628	55432420	60884220	54850980	22390816	31955788	19929514	56602104	49579944	64028304	32936020	56540604	45185188	38214740	56471976	46482636	38461504
ALBU_TYETTLEK	29089168	29637756	57267892	42997212	64216352	42619748	29914682	46334004	26983540	35973812	46931816	27481294	38926460	26047668	26923802	22207986	39176788	32662286	41789412	24111004	34049936	41060576	36566648	33854672	27084626	20641002	36064608	29701768	31146362	25754404	31393056	19313632	36059936	40035500	45511924	41751028	17322500	24181130	16233896	42374376	37484640	46744968	24732986	43065056	34388608	30689436	41381248	35162892	31187244
ALBU_FQNALLVR	70943056	117620760	211817648	169242400	236765504	160230416	121518352	182266176	113801544	139312944	163551008	108908448	153321920	97063800	98133568	89346448	140957744	116775144	155721440	84740416	132607344	140939616	146707200	107241472	100415856	77984656	141522304	101282944	132213464	103900096	132384032	56840860	149247072	138023344	176137536	148865872	76299192	96279680	66453912	144239920	145569088	180097632	105049536	146107136	122030720	123269128	169832416	98239424	113770800
ALBU_AVMDDFAAFVEK	11927932	561131	37072356	7114587	16981964	8470203	15476505	60320656	1102296	10511922	5321424	1289197	8908008	1748688	1422789	4275044	2687155	4440586	5289892	1425990	6823190	6777863	3868076	6519757	2082068	1437972	7622101	1228234	10535476	574316	5531432	857539	8911709	5030418	13968100	1805793	6940882	3522053	847514	10047863	5459400	9080039	2793919	28270212	4297697	1252690	11297429	3647798	6348361
APOB_TGISPLALIK	52981	85974	294817	202726	122062	193476	326921	240548	128555	190636	120571	40955	91279	112119	100459	53272	130686	97060	149278	161770	175504	88628	227207	64477	85239	85234	209147	225852	96299	96957	272480	105386	197110	164524	220028	75555	187333	80940	70306	241866	96470	197995	208875	130640	100143	153767	205553	194955	91704
APOB_TEVIPPLIENR	64131	141054	352112	258275	265706	202588	319558	283106	209355	254980	284249	89158	129975	158132	218711	139652	165216	226938	232009	278621	223044	163476	308342	113064	189670	180088	229597	284651	228352	185027	239439	177184	230685	294579	327929	129265	233452	122873	74179	364584	206744	326045	231009	343093	206401	213043	252639	252267	215471
APOB_NNALDFVTK	61436	133186	235577	187851	224926	156579	215217	220822	147670	227623	277946	82727	99126	98525	113627	118683	136738	167155	179517	147435	154148	153472	203345	73966	141617	129017	193605	180238	202058	119338	165370	119466	172965	193643	213020	134890	213013	121298	97964	208921	186378	313698	113422	175562	148137	118502	179034	118349	134642
APOB_TSSFALNLPTLPEVK	37401	124513	395505	239447	278402	128074	322970	165261	191616	254087	320355	73240	105549	141720	149146	145697	141000	151602	274667	165797	243907	185758	291879	63720	118495	123773	194004	136346	280564	199518	204537	76991	263875	266043	316759	113081	239364	106059	64463	332185	157320	293899	174008	193779	184939	172334	250035	108701	171488
APOB_QIDDIDVR	212652	112960	366781	248584	296382	278254	189171	311092	196231	262363	303615	90896	138605	187952	189427	191822	186128	254153	259824	305890	234953	188305	266492	122180	172079	181284	217369	328440	297305	219929	225005	259394	208779	303940	285980	200665	261742	115078	68403	338429	210878	435271	145963	248687	174874	206750	242042	279347	169831
TRFE_ASYLDCIR	2169003	1538617	3488167	2170982	4184422	2633968	1728586	3809950	2057323	1947276	3378488	1125496	2559319	1555737	1280760	1282351	1797502	2517473	2305159	1247439	1709089	1896896	2563732	862675	912628	1157834	2729739	1378910	1958555	1664343	1351741	909139	1861844	2821781	2990916	2479311	1217804	1624139	878324	1919538	2775474	3680539	1365202	1433883	1757896	1840801	2225181	2399292	1448247
TRFE_DGAGDVAFVK	1508925	2252166	3834004	3110384	6176831	1805745	2205095	5141741	2971485	2010911	5083650	1574284	2408487	1972203	2150172	1586554	2572977	2772386	4395129	1342873	2282643	2528690	3608964	879312	725978	1618439	2976958	1786940	3850412	3013493	2012314	874108	2914401	4568018	4776748	2641994	1684259	2482274	1282192	3178890	4284890	3896583	1950768	2084059	2965127	2953469	3074977	1532413	2190709
TRFE_MYLGYEYVTAIR	977074	252252	2336397	859504	1896665	1323743	1276932	3878394	391193	631125	886537	306195	1029427	465221	391710	629727	585537	900018	885537	320359	646410	751299	903497	431411	219476	342070	1153106	305035	1599227	366618	760821	262196	1201399	1290255	1831259	602353	611688	543908	231907	998831	1108144	1279461	521709	1356672	763653	515302	973117	903974	825825
TRFE_SASDLTWDNLK	2515763	1565817	3381160	2390827	4708481	2816405	1759300	4763125	2020516	1974655	4207984	1419499	2399292	1731947	1656265	1703000	2066425	2488237	3068387	1430086	2196525	2501747	2553938	1872853	1484184	1277108	2769503	1739364	2935469	1955879	1546698	1229501	2473638	3302905	3976497	3125702	1464988	1955762	923345	2370165	3434056	4086843	1467945	2406365	2226135	1871424	2375566	2396616	2161927
TRFE_FDEFFSEGCAPGSK	1446295	1907268	3444354	2605746	5640057	1895226	1753044	3935357	2110269	1557792	4522735	1417737	2292103	1542347	1562623	1496110	1800474	2300383	3034253	1017200	2247614	2460500	3027776	1260684	995170	1349425	2639513	1271440	3001992	2357159	1605612	749226	2977849	3230989	3916749	2298206	1472712	1977523	948333	2573801	3459074	3705896	1291688	1641348	2182511	2073657	2681355	1284245	2113442
TRFE_CSTSSLLEACTFR	1438747	817237	1476921	1056887	2475765	1626926	569177	1844955	979915	777453	1965597	609800	1303718	900754	777933	894416	968224	1149408	1398115	764857	1103420	1154175	1338049	989180	740932	623970	1129237	1084273	1291099	1036520	686639	676584	1117750	1950819	1665790	1688136	603877	967834	461367	1248941	1539634	1771777	673020	1717454	1343480	1172451	1032041	1541419	1264373
VTDB_EVVSLTEACCAEGADPDCYDTR	45133	32057	69075	29328	79019	37582	50422	40491	16542	63335	45498	21567	21657	17414	17852	12070	23418	32245	29901	39622	26309	37852	49066	32540	34930	25156	16672	39827	53187	35862	74592	34834	98362	35299	52511	31357	22942	22179	9586	63947	30591	67857	28996	50597	35165	42150	44612	31979	35642
VTDB_HLSLLTTLSNR	50549	52387	142019	118011	148384	109476	91533	114252	53506	110694	86378	36042	95059	46998	53787	47810	78552	64928	83969	45203	106299	100593	98738	56022	94112	44674	77860	65626	87431	43967	118659	84140	153620	72260	127966	108497	36125	56865	35428	103433	93184	142461	74282	105864	40567	53745	103449	97431	63815
VTDB_ELPEHTVK	40731	30462	93570	52867	92549	37813	48500	57592	21374	32307	32178	15121	50435	26756	26381	12779	70710	29458	56158	43650	44981	40785	52340	51262	35204	22745	52565	77175	37260	39609	56977	63472	60807	59499	64854	55114	29164	28971	14392	54467	45147	52541	38839	79564	38306	50367	61284	49155	45086
VTDB_THLPEVFLSK	146020	93237	307623	204009	244482	165822	166405	222019	101671	192763	195503	75414	158858	67734	110560	57087	139730	120125	151092	87017	162227	164113	170654	141221	126020	97857	127979	120602	100675	123839	174835	206235	257734	140245	277006	192934	66955	111871	44147	169381	170415	260378	124760	217439	85650	115198	188898	173272	105197
A2MG_IAQWQSFQLEGGLK	390120	327718	457912	591929	1128060	457941	437366	626776	161498	363428	406937	205754	219537	339618	716134	230342	363071	530674	566188	461528	1216896	612007	890160	212889	425468	157187	440735	602976	478833	468102	401179	197516	584383	765567	697914	1176191	281559	517738	173018	892927	559813	1295074	625751	330558	303995	223816	788560	902539	711619
A2MG_QGIPFFGQVR	522489	600188	644787	966583	1652431	848110	444070	948163	281029	523204	594322	558151	361281	556243	1506471	438499	588468	831242	888447	622829	1950921	941154	1199344	488112	758684	346625	755054	1136267	771323	813385	664593	368114	967684	1256089	908394	2304014	525995	856630	301790	1238934	957398	1959763	1041229	524610	558011	454109	1307256	1441013	1003620
A2MG_LLIYAVLPTGDVIGDSAK	113748	201066	293070	257326	751774	215644	255403	417402	91923	220976	327243	82722	147864	162202	275425	129783	149915	207574	422236	246286	731134	477662	669600	110334	283553	55314	293582	154173	323412	377712	259476	61975	524252	418476	515706	444758	87409	253485	58604	643049	321316	965360	276441	128810	105333	143585	457631	314324	377116
A2MG_VTAAPQSVCALR	427165	499195	600062	733305	1318448	675615	656864	747201	275222	460087	414713	674874	267825	427966	1252332	309255	631909	947705	1014411	698340	1723797	786773	1122108	436291	657843	322774	774526	1024363	588253	765138	597373	431638	821176	1100200	820991	1902810	388770	765829	290880	1221708	1053161	1371037	843132	548298	484638	434705	1053045	1323769	1181339
A2MG_AIGYLNTGYQR	420366	501101	623034	969712	1347718	547582	565658	761190	256223	478648	407864	579338	307707	438887	1241433	357458	577188	767276	971866	804075	1807188	814310	1023508	506585	571681	345152	725747	968478	662312	666253	580107	282787	812053	1163631	761814	1998773	454183	745655	270029	1058318	790940	1338972	793261	440599	474127	366582	1258875	1164378	780058
A2MG_NALFCLESAWK	204154	195000	347707	359402	935694	269221	346737	389222	126703	207787	322118	163478	157484	219906	475846	154035	183197	237925	384324	243303	748151	340882	566656	60333	276384	89775	317042	354826	370215	299084	307482	137393	534514	527879	502031	722035	202699	382642	112565	612267	351672	913472	428739	157056	257087	185523	574938	557187	350079
A2MG_ALLAYAFALAGNQDK	158597	243440	347858	326379	828171	294640	252061	389646	134579	192624	310276	201103	163103	220232	497046	159537	243376	288907	424993	259154	801704	380289	581587	119513	276431	116137	305694	357278	430791	376084	246685	102440	506692	489615	396687	814724	166538	364142	152947	660867	350635	726232	418396	184054	224911	210336	482743	545108	424106
HEMO_NFPSPVDAAFR	1461191	743999	2235363	1496882	2964519	994351	969596	2558346	906926	860880	1747158	1043349	1575243	1393601	1999617	1691453	665436	1853408	3259285	1522294	1947372	2684178	2071109	984993	944505	1165813	1444759	1617702	1920650	2253434	1343525	796974	1922215	2253478	2206208	1257716	984458	1017101	590870	1895779	2245454	2424117	1058475	838277	856917	1304948	1578112	843489	1941355
HEMO_QGHNSVFLIK	76140	24910	160281	101647	142234	76307	26778	174240	28521	42771	69406	49220	94987	61083	114977	70837	26679	104575	135749	99722	114787	152471	112099	66260	62961	50749	73063	106088	85478	96454	76430	52065	117274	157553	120560	102240	49340	45222	31196	98337	88807	132827	45718	63993	31187	65188	88475	68874	111096
HEMO_YYCFQGNQFLR	557221	308335	967384	826691	1259788	679380	432603	1160150	429850	421534	551251	456303	838904	701248	1047699	760273	310875	1045459	1180897	770654	869985	1133680	751610	447720	386973	469582	696324	909193	715234	928484	725666	376761	1085924	1008727	1068054	689693	404821	523635	283561	724475	936278	1148550	498196	368710	344685	562369	671188	564289	720777
HEMO_GGYTLVSGYPK	367255	477905	1371828	890125	1458687	815703	476954	1425825	524823	480304	960272	721895	1073961	751768	1308291	906893	434037	1250028	1896293	878086	1289577	1749520	1148810	730052	711735	685631	956754	1035853	1037293	1213261	773690	358030	1047975	1341446	1206191	927158	575919	669519	357235	1296777	1209069	1356014	618647	769306	508659	695922	903445	659053	1343413
HEMO_VDGALCMEK	38715	5056	460134	83617	210882	63951	135391	941250	11362	73327	50426	16916	149395	24819	42299	96527	23443	104831	210723	12249	210416	208486	90751	65295	30508	57546	93398	26618	202020	5567	71081	3215	134171	133241	228678	34714	113459	58646	7801	175462	93292	112923	42497	305711	36276	19946	144506	14705	172268
[truncated: 10 more columns]
