# Supplementary material for: A large-scale targeted proteomics of serum and tissue shows the utility of classifying high grade and low grade meningioma tumors
Source: Clin Proteomics. 2023 Sep 29;20:41. doi: 10.1186/s12014-023-09426-9 (PMC10540342; doi:10.1186/s12014-023-09426-9)
Supplement: Supplementary file 5 — Supplementary Material 5 [file 12014_2023_9426_MOESM5_ESM.xlsx]

## Sheet: Sheet1
Compound	Retention Time (min)	RT Window (min)	Polarity	Precursor (m/z)	Product (m/z)	Collision Energy (V)	Fragment Ion
GGPFSDSYR(+2)	5	10	Positive	493.222	774.342	17.7	y6
GGPFSDSYR(+2)	5	10	Positive	493.222	627.273	17.7	y5
GGPFSDSYR(+2)	5	10	Positive	493.222	540.241	17.7	y4
GGPFSDSYR(+2)	5	10	Positive	493.222	425.214	17.7	y3
ADGLAVIGVLMK(+2)	5	10	Positive	593.846	830.517	20.7	y8
ADGLAVIGVLMK(+2)	5	10	Positive	593.846	759.48	20.7	y7
ADGLAVIGVLMK(+2)	5	10	Positive	593.846	660.411	20.7	y6
ADGLAVIGVLMK(+2)	5	10	Positive	593.846	547.327	20.7	y5
VLDALQAIK(+2)	5	10	Positive	485.8	643.414	17.5	y6
VLDALQAIK(+2)	5	10	Positive	485.8	572.377	17.5	y5
VLDALQAIK(+2)	5	10	Positive	485.8	459.293	17.5	y4
VLDALQAIK(+2)	5	10	Positive	485.8	331.234	17.5	y3
VLDALQAIK(+2)	5	10	Positive	485.8	260.197	17.5	y2
ESISVSSEQLAQFR(+2)	5	10	Positive	790.899	1251.63	26.6	y11
ESISVSSEQLAQFR(+2)	5	10	Positive	790.899	1164.6	26.6	y10
ESISVSSEQLAQFR(+2)	5	10	Positive	790.899	1065.53	26.6	y9
ESISVSSEQLAQFR(+2)	5	10	Positive	790.899	978.5	26.6	y8
ESISVSSEQLAQFR(+2)	5	10	Positive	790.899	521.283	26.6	y4
ESISVSSEQLAQFR(+2)	5	10	Positive	790.899	450.246	26.6	y3
EAASYQEALAR(+2)	5	10	Positive	604.798	937.474	21	y8
EAASYQEALAR(+2)	5	10	Positive	604.798	850.442	21	y7
EAASYQEALAR(+2)	5	10	Positive	604.798	687.378	21	y6
EAASYQEALAR(+2)	5	10	Positive	604.798	559.32	21	y5
EAASYQEALAR(+2)	5	10	Positive	604.798	430.277	21	y4
EAASYQEALAR(+2)	5	10	Positive	604.798	359.24	21	y3
EAASYQEALAR(+2)	5	10	Positive	604.798	246.156	21	y2
LEEEGQSLK(+2)	5	10	Positive	516.764	661.352	18.4	y6
LEEEGQSLK(+2)	5	10	Positive	516.764	532.309	18.4	y5
LEEEGQSLK(+2)	5	10	Positive	516.764	475.287	18.4	y4
LEEEGQSLK(+2)	5	10	Positive	516.764	347.229	18.4	y3
LEEEGQSLK(+2)	5	10	Positive	516.764	260.197	18.4	y2
ITIPVQTFSNLQIR(+2)	5	10	Positive	815.469	1302.72	27.4	y11
ITIPVQTFSNLQIR(+2)	5	10	Positive	815.469	1205.66	27.4	y10
ITIPVQTFSNLQIR(+2)	5	10	Positive	815.469	1106.6	27.4	y9
ITIPVQTFSNLQIR(+2)	5	10	Positive	815.469	978.537	27.4	y8
ITIPVQTFSNLQIR(+2)	5	10	Positive	815.469	877.489	27.4	y7
ITIPVQTFSNLQIR(+2)	5	10	Positive	815.469	730.421	27.4	y6
SELEEQLTPVAEETR(+2)	5	10	Positive	865.925	1143.6	28.9	y10
SELEEQLTPVAEETR(+2)	5	10	Positive	865.925	1015.54	28.9	y9
SELEEQLTPVAEETR(+2)	5	10	Positive	865.925	902.458	28.9	y8
SELEEQLTPVAEETR(+2)	5	10	Positive	865.925	801.41	28.9	y7
SELEEQLTPVAEETR(+2)	5	10	Positive	865.925	605.289	28.9	y5
SELEEQLTPVAEETR(+2)	5	10	Positive	865.925	534.252	28.9	y4
LGPLVEQGR(+2)	5	10	Positive	484.779	798.447	17.4	y7
LGPLVEQGR(+2)	5	10	Positive	484.779	701.394	17.4	y6
LGPLVEQGR(+2)	5	10	Positive	484.779	588.31	17.4	y5
LGPLVEQGR(+2)	5	10	Positive	484.779	489.242	17.4	y4
LGPLVEQGR(+2)	5	10	Positive	484.779	360.199	17.4	y3
LGPLVEQGR(+2)	5	10	Positive	484.779	232.14	17.4	y2
LQAEAFQAR(+2)	5	10	Positive	517.274	721.363	18.4	y6
LQAEAFQAR(+2)	5	10	Positive	517.274	592.32	18.4	y5
LQAEAFQAR(+2)	5	10	Positive	517.274	521.283	18.4	y4
LQAEAFQAR(+2)	5	10	Positive	517.274	374.215	18.4	y3
GLGTDEESILTLLTSR(+2)	5	10	Positive	852.954	1376.73	28.5	y12
GLGTDEESILTLLTSR(+2)	5	10	Positive	852.954	1132.66	28.5	y10
GLGTDEESILTLLTSR(+2)	5	10	Positive	852.954	1003.61	28.5	y9
GLGTDEESILTLLTSR(+2)	5	10	Positive	852.954	916.583	28.5	y8
GLGTDEESILTLLTSR(+2)	5	10	Positive	852.954	803.499	28.5	y7
GLGTDEESILTLLTSR(+2)	5	10	Positive	852.954	690.414	28.5	y6
GLGTDEESILTLLTSR(+2)	5	10	Positive	852.954	476.283	28.5	y4
GLGTDEESILTLLTSR(+2)	5	10	Positive	852.954	363.199	28.5	y3
QEISAAFK(+2)	5	10	Positive	447.239	523.287	16.3	y5
QEISAAFK(+2)	5	10	Positive	447.239	436.255	16.3	y4
QEISAAFK(+2)	5	10	Positive	447.239	365.218	16.3	y3
QEISAAFK(+2)	5	10	Positive	447.239	294.181	16.3	y2
FITIFGTR(+2)	5	10	Positive	477.774	593.341	17.2	y5
FITIFGTR(+2)	5	10	Positive	477.774	480.257	17.2	y4
FITIFGTR(+2)	5	10	Positive	477.774	333.188	17.2	y3
FITIFGTR(+2)	5	10	Positive	477.774	276.167	17.2	y2
ETSGNLEQLLLAVVK(+2)	5	10	Positive	807.459	1125.72	27.1	y10
ETSGNLEQLLLAVVK(+2)	5	10	Positive	807.459	1012.64	27.1	y9
ETSGNLEQLLLAVVK(+2)	5	10	Positive	807.459	883.598	27.1	y8
ETSGNLEQLLLAVVK(+2)	5	10	Positive	807.459	755.539	27.1	y7
ETSGNLEQLLLAVVK(+2)	5	10	Positive	807.459	642.455	27.1	y6
ETSGNLEQLLLAVVK(+2)	5	10	Positive	807.459	529.371	27.1	y5
ETSGNLEQLLLAVVK(+2)	5	10	Positive	807.459	416.287	27.1	y4
ETSGNLEQLLLAVVK(+2)	5	10	Positive	807.459	246.181	27.1	y2
SEIDLFNIR(+2)	5	10	Positive	553.795	777.425	19.5	y6
SEIDLFNIR(+2)	5	10	Positive	553.795	662.398	19.5	y5
SEIDLFNIR(+2)	5	10	Positive	553.795	549.314	19.5	y4
SEIDLFNIR(+2)	5	10	Positive	553.795	402.246	19.5	y3
SEIDLFNIR(+2)	5	10	Positive	553.795	288.203	19.5	y2
DVWGIEGPIDAAFTR(+2)	5	10	Positive	823.912	1246.64	27.6	y12
DVWGIEGPIDAAFTR(+2)	5	10	Positive	823.912	1189.62	27.6	y11
DVWGIEGPIDAAFTR(+2)	5	10	Positive	823.912	1076.54	27.6	y10
DVWGIEGPIDAAFTR(+2)	5	10	Positive	823.912	947.495	27.6	y9
DVWGIEGPIDAAFTR(+2)	5	10	Positive	823.912	890.473	27.6	y8
DVWGIEGPIDAAFTR(+2)	5	10	Positive	823.912	793.42	27.6	y7
DVWGIEGPIDAAFTR(+2)	5	10	Positive	823.912	680.336	27.6	y6
DVWGIEGPIDAAFTR(+2)	5	10	Positive	823.912	565.309	27.6	y5
DVWGIEGPIDAAFTR(+2)	5	10	Positive	823.912	494.272	27.6	y4
DVWGIEGPIDAAFTR(+2)	5	10	Positive	823.912	423.235	27.6	y3
DVWGIEGPIDAAFTR(+2).2	5	10	Positive	823.912	276.167	27.6	y2
FEDGVLDPDYPR(+2)	5	10	Positive	711.83	1031.52	24.3	y9
FEDGVLDPDYPR(+2)	5	10	Positive	711.83	974.494	24.3	y8
FEDGVLDPDYPR(+2)	5	10	Positive	711.83	875.426	24.3	y7
FEDGVLDPDYPR(+2)	5	10	Positive	711.83	762.342	24.3	y6
FEDGVLDPDYPR(+2)	5	10	Positive	711.83	647.315	24.3	y5
FEDGVLDPDYPR(+2)	5	10	Positive	711.83	550.262	24.3	y4
FEDGVLDPDYPR(+2)	5	10	Positive	711.83	435.235	24.3	y3
FEDGVLDPDYPR(+2)	5	10	Positive	711.83	272.172	24.3	y2
SIAQYWLGC[+57.021464]PAPGHL(+2)	5	10	Positive	835.411	1270.6	28	y11
SIAQYWLGC[+57.021464]PAPGHL(+2)	5	10	Positive	835.411	1107.54	28	y10
SIAQYWLGC[+57.021464]PAPGHL(+2)	5	10	Positive	835.411	921.461	28	y9
SIAQYWLGC[+57.021464]PAPGHL(+2)	5	10	Positive	835.411	808.377	28	y8
SIAQYWLGC[+57.021464]PAPGHL(+2)	5	10	Positive	835.411	751.356	28	y7
SIAQYWLGC[+57.021464]PAPGHL(+2)	5	10	Positive	835.411	591.325	28	y6
SIAQYWLGC[+57.021464]PAPGHL(+2)	5	10	Positive	835.411	423.235	28	y4
SIAQYWLGC[+57.021464]PAPGHL(+2)	5	10	Positive	835.411	269.161	28	y2
SLYASSPGGVYATR(+2)	5	10	Positive	714.859	1065.53	24.4	y11
SLYASSPGGVYATR(+2)	5	10	Positive	714.859	994.495	24.4	y10
SLYASSPGGVYATR(+2)	5	10	Positive	714.859	907.463	24.4	y9
SLYASSPGGVYATR(+2)	5	10	Positive	714.859	820.431	24.4	y8
SLYASSPGGVYATR(+2)	5	10	Positive	714.859	510.267	24.4	y4
LGDLYEEEMR(+2)	5	10	Positive	627.787	969.435	21.7	y7
LGDLYEEEMR(+2)	5	10	Positive	627.787	856.351	21.7	y6
LGDLYEEEMR(+2)	5	10	Positive	627.787	693.287	21.7	y5
LGDLYEEEMR(+2)	5	10	Positive	627.787	564.245	21.7	y4
LGDLYEEEMR(+2)	5	10	Positive	627.787	435.202	21.7	y3
LGDLYEEEMR(+2)	5	10	Positive	627.787	306.159	21.7	y2
EEAENTLQSFR(+2)	5	10	Positive	662.312	865.453	22.8	y7
EEAENTLQSFR(+2)	5	10	Positive	662.312	751.41	22.8	y6
EEAENTLQSFR(+2)	5	10	Positive	662.312	650.362	22.8	y5
EEAENTLQSFR(+2)	5	10	Positive	662.312	537.278	22.8	y4
EEAENTLQSFR(+2)	5	10	Positive	662.312	409.219	22.8	y3
EEAENTLQSFR(+2)	5	10	Positive	662.312	322.187	22.8	y2
QDVDNASLAR(+2)	5	10	Positive	544.77	746.379	19.2	y7
QDVDNASLAR(+2)	5	10	Positive	544.77	631.352	19.2	y6
QDVDNASLAR(+2)	5	10	Positive	544.77	517.309	19.2	y5
QDVDNASLAR(+2)	5	10	Positive	544.77	446.272	19.2	y4
QDVDNASLAR(+2)	5	10	Positive	544.77	359.24	19.2	y3
QDVDNASLAR(+2)	5	10	Positive	544.77	246.156	19.2	y2
QQYESVAAK(+2)	5	10	Positive	512.258	604.33	18.3	y6
QQYESVAAK(+2)	5	10	Positive	512.258	475.287	18.3	y5
QQYESVAAK(+2)	5	10	Positive	512.258	388.255	18.3	y4
QQYESVAAK(+2)	5	10	Positive	512.258	289.187	18.3	y3
FADLSEAANR(+2)	5	10	Positive	547.267	760.395	19.3	y7
FADLSEAANR(+2)	5	10	Positive	547.267	647.311	19.3	y6
FADLSEAANR(+2)	5	10	Positive	547.267	560.279	19.3	y5
FADLSEAANR(+2)	5	10	Positive	547.267	431.236	19.3	y4
FADLSEAANR(+2)	5	10	Positive	547.267	360.199	19.3	y3
FADLSEAANR(+2)	5	10	Positive	547.267	289.162	19.3	y2
TPC[+57.021464]TVSC[+57.021464]NIPVVSGK(+2)	5	10	Positive	809.9	1260.66	27.2	y12
TPC[+57.021464]TVSC[+57.021464]NIPVVSGK(+2)	5	10	Positive	809.9	1159.61	27.2	y11
TPC[+57.021464]TVSC[+57.021464]NIPVVSGK(+2)	5	10	Positive	809.9	1060.55	27.2	y10
TPC[+57.021464]TVSC[+57.021464]NIPVVSGK(+2)	5	10	Positive	809.9	973.514	27.2	y9
TPC[+57.021464]TVSC[+57.021464]NIPVVSGK(+2)	5	10	Positive	809.9	586.356	27.2	y6
TPC[+57.021464]TVSC[+57.021464]NIPVVSGK(+2)	5	10	Positive	809.9	390.235	27.2	y4
TPC[+57.021464]TVSC[+57.021464]NIPVVSGK(+2)	5	10	Positive	809.9	291.166	27.2	y3
QDGSVDFGR(+2)	5	10	Positive	490.725	680.336	17.6	y6
QDGSVDFGR(+2)	5	10	Positive	490.725	593.304	17.6	y5
QDGSVDFGR(+2)	5	10	Positive	490.725	494.236	17.6	y4
QDGSVDFGR(+2)	5	10	Positive	490.725	379.209	17.6	y3
QDGSVDFGR(+2)	5	10	Positive	490.725	232.14	17.6	y2
NYC[+57.021464]GLPGEYWLGNDK(+2)	5	10	Positive	893.398	1348.65	29.7	y12
NYC[+57.021464]GLPGEYWLGNDK(+2)	5	10	Positive	893.398	1291.63	29.7	y11
NYC[+57.021464]GLPGEYWLGNDK(+2)	5	10	Positive	893.398	1178.55	29.7	y10
NYC[+57.021464]GLPGEYWLGNDK(+2)	5	10	Positive	893.398	1081.49	29.7	y9
NYC[+57.021464]GLPGEYWLGNDK(+2)	5	10	Positive	893.398	895.431	29.7	y7
NYC[+57.021464]GLPGEYWLGNDK(+2)	5	10	Positive	893.398	732.368	29.7	y6
NYC[+57.021464]GLPGEYWLGNDK(+2)	5	10	Positive	893.398	546.288	29.7	y5
NYC[+57.021464]GLPGEYWLGNDK(+2)	5	10	Positive	893.398	433.204	29.7	y4
YQISVNK(+2)	5	10	Positive	426.234	447.256	15.7	y4
YQISVNK(+2)	5	10	Positive	426.234	360.224	15.7	y3
YQISVNK(+2)	5	10	Positive	426.234	261.156	15.7	y2
EDGGGWWYNR(+2)	5	10	Positive	620.262	938.427	21.5	y7
EDGGGWWYNR(+2)	5	10	Positive	620.262	881.405	21.5	y6
EDGGGWWYNR(+2)	5	10	Positive	620.262	824.384	21.5	y5
EDGGGWWYNR(+2)	5	10	Positive	620.262	638.305	21.5	y4
EDGGGWWYNR(+2)	5	10	Positive	620.262	289.162	21.5	y2
IRPFFPQQ(+2)	5	10	Positive	516.784	763.377	18.4	y6
IRPFFPQQ(+2)	5	10	Positive	516.784	519.256	18.4	y4
IRPFFPQQ(+2)	5	10	Positive	516.784	372.188	18.4	y3
IRPFFPQQ(+2)	5	10	Positive	516.784	275.135	18.4	y2
LDIDSPPITAR(+2)	5	10	Positive	599.327	856.452	20.9	y8
LDIDSPPITAR(+2)	5	10	Positive	599.327	741.425	20.9	y7
LDIDSPPITAR(+2)	5	10	Positive	599.327	654.393	20.9	y6
LDIDSPPITAR(+2)	5	10	Positive	599.327	557.341	20.9	y5
LDIDSPPITAR(+2)	5	10	Positive	599.327	347.204	20.9	y3
LDIDSPPITAR(+2)	5	10	Positive	599.327	246.156	20.9	y2
NTGIIC[+57.021464]TIGPASR(+2)	5	10	Positive	680.356	1087.59	23.3	y10
NTGIIC[+57.021464]TIGPASR(+2)	5	10	Positive	680.356	974.509	23.3	y9
NTGIIC[+57.021464]TIGPASR(+2)	5	10	Positive	680.356	861.425	23.3	y8
NTGIIC[+57.021464]TIGPASR(+2)	5	10	Positive	680.356	701.394	23.3	y7
NTGIIC[+57.021464]TIGPASR(+2)	5	10	Positive	680.356	600.346	23.3	y6
NTGIIC[+57.021464]TIGPASR(+2)	5	10	Positive	680.356	487.262	23.3	y5
NTGIIC[+57.021464]TIGPASR(+2)	5	10	Positive	680.356	430.241	23.3	y4
IYVDDGLISLQVK(+2)	5	10	Positive	731.911	1087.6	24.9	y10
IYVDDGLISLQVK(+2)	5	10	Positive	731.911	972.572	24.9	y9
IYVDDGLISLQVK(+2)	5	10	Positive	731.911	857.545	24.9	y8
IYVDDGLISLQVK(+2)	5	10	Positive	731.911	687.44	24.9	y6
IYVDDGLISLQVK(+2)	5	10	Positive	731.911	574.356	24.9	y5
IYVDDGLISLQVK(+2)	5	10	Positive	731.911	487.324	24.9	y4
GVNLPGAAVDLPAVSEK(+2)	5	10	Positive	818.948	1253.67	27.5	y13
GVNLPGAAVDLPAVSEK(+2)	5	10	Positive	818.948	1156.62	27.5	y12
GVNLPGAAVDLPAVSEK(+2)	5	10	Positive	818.948	1028.56	27.5	y10
GVNLPGAAVDLPAVSEK(+2)	5	10	Positive	818.948	957.525	27.5	y9
GVNLPGAAVDLPAVSEK(+2)	5	10	Positive	818.948	858.457	27.5	y8
GVNLPGAAVDLPAVSEK(+2)	5	10	Positive	818.948	743.43	27.5	y7
GVNLPGAAVDLPAVSEK(+2)	5	10	Positive	818.948	630.346	27.5	y6
GVNLPGAAVDLPAVSEK(+2)	5	10	Positive	818.948	363.187	27.5	y3
GDYPLEAVR(+2)	5	10	Positive	510.261	684.404	18.2	y6
GDYPLEAVR(+2)	5	10	Positive	510.261	587.351	18.2	y5
GDYPLEAVR(+2)	5	10	Positive	510.261	474.267	18.2	y4
GDYPLEAVR(+2)	5	10	Positive	510.261	345.224	18.2	y3
GDYPLEAVR(+2)	5	10	Positive	510.261	274.187	18.2	y2
VNFAMNVGK(+2)	5	10	Positive	490.255	619.323	17.6	y6
VNFAMNVGK(+2)	5	10	Positive	490.255	548.286	17.6	y5
VNFAMNVGK(+2)	5	10	Positive	490.255	417.246	17.6	y4
VNFAMNVGK(+2)	5	10	Positive	490.255	204.134	17.6	y2
LVINGNPITIFQER(+2)	5	10	Positive	807.454	1288.66	27.1	y11
LVINGNPITIFQER(+2)	5	10	Positive	807.454	1174.62	27.1	y10
LVINGNPITIFQER(+2)	5	10	Positive	807.454	1117.6	27.1	y9
LVINGNPITIFQER(+2)	5	10	Positive	807.454	1003.56	27.1	y8
LVINGNPITIFQER(+2)	5	10	Positive	807.454	793.42	27.1	y6
LVINGNPITIFQER(+2)	5	10	Positive	807.454	692.373	27.1	y5
LVINGNPITIFQER(+2)	5	10	Positive	807.454	579.289	27.1	y4
IISNASC[+57.021464]TTNC[+57.021464]LAPLAK(+2)	5	10	Positive	917.463	1335.64	30.4	y12
IISNASC[+57.021464]TTNC[+57.021464]LAPLAK(+2)	5	10	Positive	917.463	1248.61	30.4	y11
IISNASC[+57.021464]TTNC[+57.021464]LAPLAK(+2)	5	10	Positive	917.463	1088.58	30.4	y10
IISNASC[+57.021464]TTNC[+57.021464]LAPLAK(+2)	5	10	Positive	917.463	987.529	30.4	y9
IISNASC[+57.021464]TTNC[+57.021464]LAPLAK(+2)	5	10	Positive	917.463	886.481	30.4	y8
IISNASC[+57.021464]TTNC[+57.021464]LAPLAK(+2)	5	10	Positive	917.463	499.324	30.4	y5
IISNASC[+57.021464]TTNC[+57.021464]LAPLAK(+2)	5	10	Positive	917.463	428.287	30.4	y4
IISNASC[+57.021464]TTNC[+57.021464]LAPLAK(+2)	5	10	Positive	917.463	218.15	30.4	y2
VIPELNGK(+2)	5	10	Positive	435.258	657.357	16	y6
VIPELNGK(+2)	5	10	Positive	435.258	560.304	16	y5
VIPELNGK(+2)	5	10	Positive	435.258	431.261	16	y4
VIPELNGK(+2)	5	10	Positive	435.258	318.177	16	y3
VIPELNGK(+2)	5	10	Positive	435.258	204.134	16	y2
VPTANVSVVDLTC[+57.021464]R(+2)	5	10	Positive	765.9	1048.55	25.9	y9
VPTANVSVVDLTC[+57.021464]R(+2)	5	10	Positive	765.9	949.477	25.9	y8
VPTANVSVVDLTC[+57.021464]R(+2)	5	10	Positive	765.9	862.445	25.9	y7
VPTANVSVVDLTC[+57.021464]R(+2)	5	10	Positive	765.9	763.377	25.9	y6
VPTANVSVVDLTC[+57.021464]R(+2)	5	10	Positive	765.9	549.281	25.9	y4
LISWYDNEFGYSNR(+2)	5	10	Positive	882.404	1450.6	29.4	y11
LISWYDNEFGYSNR(+2)	5	10	Positive	882.404	1264.52	29.4	y10
LISWYDNEFGYSNR(+2)	5	10	Positive	882.404	1101.46	29.4	y9
LISWYDNEFGYSNR(+2)	5	10	Positive	882.404	986.433	29.4	y8
LISWYDNEFGYSNR(+2)	5	10	Positive	882.404	872.39	29.4	y7
LISWYDNEFGYSNR(+2)	5	10	Positive	882.404	743.347	29.4	y6
LISWYDNEFGYSNR(+2)	5	10	Positive	882.404	596.279	29.4	y5
LISWYDNEFGYSNR(+2)	5	10	Positive	882.404	376.194	29.4	y3
GLIDEVNQDFTNR(+2)	5	10	Positive	760.87	1237.54	25.7	y10
GLIDEVNQDFTNR(+2)	5	10	Positive	760.87	1122.52	25.7	y9
GLIDEVNQDFTNR(+2)	5	10	Positive	760.87	993.475	25.7	y8
GLIDEVNQDFTNR(+2)	5	10	Positive	760.87	894.406	25.7	y7
GLIDEVNQDFTNR(+2)	5	10	Positive	760.87	780.363	25.7	y6
GLIDEVNQDFTNR(+2)	5	10	Positive	760.87	652.305	25.7	y5
GLIDEVNQDFTNR(+2)	5	10	Positive	760.87	537.278	25.7	y4
GLIDEVNQDFTNR(+2)	5	10	Positive	760.87	390.21	25.7	y3
NSLFEYQK(+2)	5	10	Positive	514.756	714.346	18.3	y5
NSLFEYQK(+2)	5	10	Positive	514.756	567.277	18.3	y4
NSLFEYQK(+2)	5	10	Positive	514.756	438.235	18.3	y3
NSLFEYQK(+2)	5	10	Positive	514.756	275.171	18.3	y2
QLEQVIAK(+2)	5	10	Positive	464.776	558.361	16.8	y5
QLEQVIAK(+2)	5	10	Positive	464.776	430.302	16.8	y4
QLEQVIAK(+2)	5	10	Positive	464.776	331.234	16.8	y3
QLEQVIAK(+2)	5	10	Positive	464.776	218.15	16.8	y2
WDTGENPIYK(+2)	5	10	Positive	611.79	820.42	21.3	y7
WDTGENPIYK(+2)	5	10	Positive	611.79	634.356	21.3	y5
WDTGENPIYK(+2)	5	10	Positive	611.79	520.313	21.3	y4
WDTGENPIYK(+2)	5	10	Positive	611.79	310.176	21.3	y2
SAVTTVVNPK(+2)	5	10	Positive	508.292	758.441	18.2	y7
SAVTTVVNPK(+2)	5	10	Positive	508.292	657.393	18.2	y6
SAVTTVVNPK(+2)	5	10	Positive	508.292	556.345	18.2	y5
SAVTTVVNPK(+2)	5	10	Positive	508.292	457.277	18.2	y4
SAVTTVVNPK(+2)	5	10	Positive	508.292	358.208	18.2	y3
SAVTTVVNPK(+2)	5	10	Positive	508.292	244.166	18.2	y2
VIVVGNPANTNC[+57.021464]LTASK(+2)	5	10	Positive	879.464	1446.7	29.3	y14
VIVVGNPANTNC[+57.021464]LTASK(+2)	5	10	Positive	879.464	1347.63	29.3	y13
VIVVGNPANTNC[+57.021464]LTASK(+2)	5	10	Positive	879.464	1290.61	29.3	y12
VIVVGNPANTNC[+57.021464]LTASK(+2)	5	10	Positive	879.464	1176.57	29.3	y11
VIVVGNPANTNC[+57.021464]LTASK(+2)	5	10	Positive	879.464	1008.48	29.3	y9
VIVVGNPANTNC[+57.021464]LTASK(+2)	5	10	Positive	879.464	894.435	29.3	y8
VIVVGNPANTNC[+57.021464]LTASK(+2)	5	10	Positive	879.464	406.23	29.3	y4
VIVVGNPANTNC[+57.021464]LTASK(+2)	5	10	Positive	879.464	234.145	29.3	y2
ENFSC[+57.021464]LTR(+2)	5	10	Positive	513.737	636.313	18.3	y5
ENFSC[+57.021464]LTR(+2)	5	10	Positive	513.737	549.281	18.3	y4
ENFSC[+57.021464]LTR(+2)	5	10	Positive	513.737	389.251	18.3	y3
ENFSC[+57.021464]LTR(+2)	5	10	Positive	513.737	276.167	18.3	y2
GEFVTTVQQR(+2)	5	10	Positive	582.804	831.468	20.4	y7
GEFVTTVQQR(+2)	5	10	Positive	582.804	732.4	20.4	y6
GEFVTTVQQR(+2)	5	10	Positive	582.804	431.236	20.4	y3
GEFVTTVQQR(+2)	5	10	Positive	582.804	303.178	20.4	y2
FVEGLPINDFSR(+2)	5	10	Positive	697.359	1018.53	23.8	y9
FVEGLPINDFSR(+2)	5	10	Positive	697.359	961.51	23.8	y8
FVEGLPINDFSR(+2)	5	10	Positive	697.359	848.426	23.8	y7
FVEGLPINDFSR(+2)	5	10	Positive	697.359	751.373	23.8	y6
FVEGLPINDFSR(+2)	5	10	Positive	697.359	638.289	23.8	y5
FVEGLPINDFSR(+2)	5	10	Positive	697.359	524.246	23.8	y4
FVEGLPINDFSR(+2)	5	10	Positive	697.359	409.219	23.8	y3
GATLALTQVTPQDER(+2)	5	10	Positive	800.42	1257.64	26.9	y11
GATLALTQVTPQDER(+2)	5	10	Positive	800.42	1186.61	26.9	y10
GATLALTQVTPQDER(+2)	5	10	Positive	800.42	1073.52	26.9	y9
GATLALTQVTPQDER(+2)	5	10	Positive	800.42	972.474	26.9	y8
GATLALTQVTPQDER(+2)	5	10	Positive	800.42	844.416	26.9	y7
GATLALTQVTPQDER(+2)	5	10	Positive	800.42	745.348	26.9	y6
GATLALTQVTPQDER(+2)	5	10	Positive	800.42	644.3	26.9	y5
GATLALTQVTPQDER(+2)	5	10	Positive	800.42	304.162	26.9	y2
EVTVPVFYPTEK(+2)	5	10	Positive	704.871	1079.58	24.1	y9
EVTVPVFYPTEK(+2)	5	10	Positive	704.871	980.509	24.1	y8
EVTVPVFYPTEK(+2)	5	10	Positive	704.871	883.456	24.1	y7
EVTVPVFYPTEK(+2)	5	10	Positive	704.871	784.388	24.1	y6
EVTVPVFYPTEK(+2)	5	10	Positive	704.871	637.319	24.1	y5
EVTVPVFYPTEK(+2)	5	10	Positive	704.871	474.256	24.1	y4
DNC[+57.021464]C[+57.021464]ILDER(+2)	5	10	Positive	597.747	805.387	20.8	y6
DNC[+57.021464]C[+57.021464]ILDER(+2)	5	10	Positive	597.747	645.357	20.8	y5
DNC[+57.021464]C[+57.021464]ILDER(+2)	5	10	Positive	597.747	532.273	20.8	y4
DNC[+57.021464]C[+57.021464]ILDER(+2)	5	10	Positive	597.747	419.188	20.8	y3
DNC[+57.021464]C[+57.021464]ILDER(+2)	5	10	Positive	597.747	304.162	20.8	y2
YLQEIYNSNNQK(+2)	5	10	Positive	757.367	1109.52	25.6	y9
YLQEIYNSNNQK(+2)	5	10	Positive	757.367	980.48	25.6	y8
YLQEIYNSNNQK(+2)	5	10	Positive	757.367	867.396	25.6	y7
YLQEIYNSNNQK(+2)	5	10	Positive	757.367	704.332	25.6	y6
YLQEIYNSNNQK(+2)	5	10	Positive	757.367	590.289	25.6	y5
YLQEIYNSNNQK(+2)	5	10	Positive	757.367	503.257	25.6	y4
YLQEIYNSNNQK(+2)	5	10	Positive	757.367	389.214	25.6	y3
IHLISTQSAIPYALR(+2)	5	10	Positive	841.983	1319.73	28.2	y12
IHLISTQSAIPYALR(+2)	5	10	Positive	841.983	1206.65	28.2	y11
IHLISTQSAIPYALR(+2)	5	10	Positive	841.983	1119.62	28.2	y10
IHLISTQSAIPYALR(+2)	5	10	Positive	841.983	1018.57	28.2	y9
IHLISTQSAIPYALR(+2)	5	10	Positive	841.983	890.509	28.2	y8
IHLISTQSAIPYALR(+2)	5	10	Positive	841.983	803.477	28.2	y7
IHLISTQSAIPYALR(+2)	5	10	Positive	841.983	732.44	28.2	y6
IHLISTQSAIPYALR(+2)	5	10	Positive	841.983	619.356	28.2	y5
VELEDWNGR(+2)	5	10	Positive	559.267	532.263	19.7	y4
VELEDWNGR(+2)	5	10	Positive	559.267	346.183	19.7	y3
VELEDWNGR(+2)	5	10	Positive	559.267	232.14	19.7	y2
VLTPTQVK(+2)	5	10	Positive	443.273	572.34	16.2	y5
VLTPTQVK(+2)	5	10	Positive	443.273	475.287	16.2	y4
VLTPTQVK(+2)	5	10	Positive	443.273	374.24	16.2	y3
VLTPTQVK(+2)	5	10	Positive	443.273	246.181	16.2	y2
LYTLVLTDPDAPSR(+2)	5	10	Positive	780.917	1070.55	26.3	y10
LYTLVLTDPDAPSR(+2)	5	10	Positive	780.917	971.479	26.3	y9
LYTLVLTDPDAPSR(+2)	5	10	Positive	780.917	858.395	26.3	y8
LYTLVLTDPDAPSR(+2)	5	10	Positive	780.917	757.348	26.3	y7
LYTLVLTDPDAPSR(+2)	5	10	Positive	780.917	642.321	26.3	y6
LYTLVLTDPDAPSR(+2)	5	10	Positive	780.917	430.241	26.3	y4
LYTLVLTDPDAPSR(+2)	5	10	Positive	780.917	359.204	26.3	y3
GNDISSGTVLSDYVGSGPPK(+2)	5	10	Positive	975.476	1463.74	32.2	y15
GNDISSGTVLSDYVGSGPPK(+2)	5	10	Positive	975.476	1376.71	32.2	y14
GNDISSGTVLSDYVGSGPPK(+2)	5	10	Positive	975.476	1218.64	32.2	y12
GNDISSGTVLSDYVGSGPPK(+2)	5	10	Positive	975.476	1119.57	32.2	y11
GNDISSGTVLSDYVGSGPPK(+2)	5	10	Positive	975.476	1006.48	32.2	y10
GNDISSGTVLSDYVGSGPPK(+2)	5	10	Positive	975.476	919.452	32.2	y9
GNDISSGTVLSDYVGSGPPK(+2)	5	10	Positive	975.476	542.293	32.2	y6
C[+57.021464]DEPILSNR(+2)	5	10	Positive	552.261	699.415	19.5	y6
C[+57.021464]DEPILSNR(+2)	5	10	Positive	552.261	602.362	19.5	y5
C[+57.021464]DEPILSNR(+2)	5	10	Positive	552.261	489.278	19.5	y4
C[+57.021464]DEPILSNR(+2)	5	10	Positive	552.261	376.194	19.5	y3
C[+57.021464]DEPILSNR(+2)	5	10	Positive	552.261	289.162	19.5	y2
APVAGTC[+57.021464]YQAEWDDYVPK(+2)	5	10	Positive	1035.47	1250.57	34	y10
APVAGTC[+57.021464]YQAEWDDYVPK(+2)	5	10	Positive	1035.47	1122.51	34	y9
APVAGTC[+57.021464]YQAEWDDYVPK(+2)	5	10	Positive	1035.47	1051.47	34	y8
APVAGTC[+57.021464]YQAEWDDYVPK(+2)	5	10	Positive	1035.47	506.297	34	y4
APVAGTC[+57.021464]YQAEWDDYVPK(+2)	5	10	Positive	1035.47	343.234	34	y3
APVAGTC[+57.021464]YQAEWDDYVPK(+2)	5	10	Positive	1035.47	244.166	34	y2
LYEQLSGK(+2)	5	10	Positive	469.253	532.309	17	y5
LYEQLSGK(+2)	5	10	Positive	469.253	404.25	17	y4
LYEQLSGK(+2)	5	10	Positive	469.253	291.166	17	y3
LYEQLSGK(+2)	5	10	Positive	469.253	204.134	17	y2
FC[+57.021464]LDNGAK(+2)	5	10	Positive	462.715	504.241	16.8	y5
FC[+57.021464]LDNGAK(+2)	5	10	Positive	462.715	389.214	16.8	y4
FC[+57.021464]LDNGAK(+2)	5	10	Positive	462.715	275.171	16.8	y3
FC[+57.021464]LDNGAK(+2)	5	10	Positive	462.715	218.15	16.8	y2
AC[+57.021464]ANPAAGSVILLENLR(+2)	5	10	Positive	884.972	1352.79	29.5	y13
AC[+57.021464]ANPAAGSVILLENLR(+2)	5	10	Positive	884.972	1184.7	29.5	y11
AC[+57.021464]ANPAAGSVILLENLR(+2)	5	10	Positive	884.972	1113.66	29.5	y10
AC[+57.021464]ANPAAGSVILLENLR(+2)	5	10	Positive	884.972	1056.64	29.5	y9
AC[+57.021464]ANPAAGSVILLENLR(+2)	5	10	Positive	884.972	757.457	29.5	y6
AC[+57.021464]ANPAAGSVILLENLR(+2)	5	10	Positive	884.972	644.373	29.5	y5
AC[+57.021464]ANPAAGSVILLENLR(+2)	5	10	Positive	884.972	531.289	29.5	y4
VLNNMEIGTSLFDEEGAK(+2)	5	10	Positive	983.974	1395.66	32.4	y13
VLNNMEIGTSLFDEEGAK(+2)	5	10	Positive	983.974	1266.62	32.4	y12
VLNNMEIGTSLFDEEGAK(+2)	5	10	Positive	983.974	1153.54	32.4	y11
VLNNMEIGTSLFDEEGAK(+2)	5	10	Positive	983.974	1096.52	32.4	y10
VLNNMEIGTSLFDEEGAK(+2)	5	10	Positive	983.974	908.436	32.4	y8
VLNNMEIGTSLFDEEGAK(+2)	5	10	Positive	983.974	795.352	32.4	y7
VLNNMEIGTSLFDEEGAK(+2)	5	10	Positive	983.974	648.284	32.4	y6
GC[+57.021464]ITIIGGGDTATC[+57.021464]C[+57.021464]AK(+2)	5	10	Positive	877.897	1424.65	29.2	y14
GC[+57.021464]ITIIGGGDTATC[+57.021464]C[+57.021464]AK(+2)	5	10	Positive	877.897	1323.6	29.2	y13
GC[+57.021464]ITIIGGGDTATC[+57.021464]C[+57.021464]AK(+2)	5	10	Positive	877.897	1210.52	29.2	y12
GC[+57.021464]ITIIGGGDTATC[+57.021464]C[+57.021464]AK(+2)	5	10	Positive	877.897	1097.44	29.2	y11
GC[+57.021464]ITIIGGGDTATC[+57.021464]C[+57.021464]AK(+2)	5	10	Positive	877.897	1040.41	29.2	y10
GC[+57.021464]ITIIGGGDTATC[+57.021464]C[+57.021464]AK(+2)	5	10	Positive	877.897	983.392	29.2	y9
GC[+57.021464]ITIIGGGDTATC[+57.021464]C[+57.021464]AK(+2)	5	10	Positive	877.897	639.259	29.2	y5
GC[+57.021464]ITIIGGGDTATC[+57.021464]C[+57.021464]AK(+2)	5	10	Positive	877.897	218.15	29.2	y2
SLETENAGLR(+2)	5	10	Positive	545.28	760.395	19.3	y7
SLETENAGLR(+2)	5	10	Positive	545.28	659.347	19.3	y6
SLETENAGLR(+2)	5	10	Positive	545.28	530.305	19.3	y5
SLETENAGLR(+2)	5	10	Positive	545.28	416.262	19.3	y4
SLETENAGLR(+2)	5	10	Positive	545.28	345.224	19.3	y3
SLETENAGLR(+2)	5	10	Positive	545.28	288.203	19.3	y2
ITESEEVVSR(+2)	5	10	Positive	574.793	805.405	20.1	y7
ITESEEVVSR(+2)	5	10	Positive	574.793	718.373	20.1	y6
ITESEEVVSR(+2)	5	10	Positive	574.793	589.33	20.1	y5
ITESEEVVSR(+2)	5	10	Positive	574.793	460.288	20.1	y4
ITESEEVVSR(+2)	5	10	Positive	574.793	361.219	20.1	y3
ITESEEVVSR(+2)	5	10	Positive	574.793	262.151	20.1	y2
AAYEAELGDAR(+2)	5	10	Positive	583.277	860.411	20.4	y8
AAYEAELGDAR(+2)	5	10	Positive	583.277	731.368	20.4	y7
AAYEAELGDAR(+2)	5	10	Positive	583.277	660.331	20.4	y6
AAYEAELGDAR(+2)	5	10	Positive	583.277	531.289	20.4	y5
AAYEAELGDAR(+2)	5	10	Positive	583.277	418.204	20.4	y4
AAYEAELGDAR(+2)	5	10	Positive	583.277	361.183	20.4	y3
AAYEAELGDAR(+2)	5	10	Positive	583.277	246.156	20.4	y2
EGDLIAAQAR(+2)	5	10	Positive	522.277	742.457	18.6	y7
EGDLIAAQAR(+2)	5	10	Positive	522.277	629.373	18.6	y6
EGDLIAAQAR(+2)	5	10	Positive	522.277	516.289	18.6	y5
EGDLIAAQAR(+2)	5	10	Positive	522.277	445.252	18.6	y4
EGDLIAAQAR(+2)	5	10	Positive	522.277	374.215	18.6	y3
EGDLIAAQAR(+2)	5	10	Positive	522.277	246.156	18.6	y2
NIYSEELR(+2)	5	10	Positive	512.258	633.32	18.3	y5
NIYSEELR(+2)	5	10	Positive	512.258	546.288	18.3	y4
NIYSEELR(+2)	5	10	Positive	512.258	417.246	18.3	y3
NIYSEELR(+2)	5	10	Positive	512.258	288.203	18.3	y2
IDSLSAQLSQLQK(+2)	5	10	Positive	715.896	1115.64	24.4	y10
IDSLSAQLSQLQK(+2)	5	10	Positive	715.896	1002.56	24.4	y9
IDSLSAQLSQLQK(+2)	5	10	Positive	715.896	915.526	24.4	y8
IDSLSAQLSQLQK(+2)	5	10	Positive	715.896	844.489	24.4	y7
IDSLSAQLSQLQK(+2)	5	10	Positive	715.896	603.346	24.4	y5
IDSLSAQLSQLQK(+2)	5	10	Positive	715.896	516.314	24.4	y4
IDSLSAQLSQLQK(+2)	5	10	Positive	715.896	388.255	24.4	y3
IDSLSAQLSQLQK(+2)	5	10	Positive	715.896	275.171	24.4	y2
LSPSPTSQR(+2)	5	10	Positive	486.759	772.395	17.5	y7
LSPSPTSQR(+2)	5	10	Positive	486.759	675.342	17.5	y6
LSPSPTSQR(+2)	5	10	Positive	486.759	588.31	17.5	y5
LSPSPTSQR(+2)	5	10	Positive	486.759	491.257	17.5	y4
LSPSPTSQR(+2)	5	10	Positive	486.759	390.21	17.5	y3
LSPSPTSQR(+2)	5	10	Positive	486.759	303.178	17.5	y2
AQNTWGC[+57.021464]GNSLR(+2)	5	10	Positive	682.312	1050.48	23.4	y9
AQNTWGC[+57.021464]GNSLR(+2)	5	10	Positive	682.312	949.431	23.4	y8
AQNTWGC[+57.021464]GNSLR(+2)	5	10	Positive	682.312	763.352	23.4	y7
AQNTWGC[+57.021464]GNSLR(+2)	5	10	Positive	682.312	706.33	23.4	y6
AQNTWGC[+57.021464]GNSLR(+2)	5	10	Positive	682.312	546.299	23.4	y5
AQNTWGC[+57.021464]GNSLR(+2)	5	10	Positive	682.312	375.235	23.4	y3
AQNTWGC[+57.021464]GNSLR(+2)	5	10	Positive	682.312	288.203	23.4	y2
DYVSQFEGSALGK(+2)	5	10	Positive	700.838	1023.51	23.9	y10
DYVSQFEGSALGK(+2)	5	10	Positive	700.838	936.479	23.9	y9
DYVSQFEGSALGK(+2)	5	10	Positive	700.838	808.42	23.9	y8
DYVSQFEGSALGK(+2)	5	10	Positive	700.838	661.352	23.9	y7
DYVSQFEGSALGK(+2)	5	10	Positive	700.838	532.309	23.9	y6
DYVSQFEGSALGK(+2)	5	10	Positive	700.838	317.218	23.9	y3
DYVSQFEGSALGK(+2)	5	10	Positive	700.838	204.134	23.9	y2
LLDNWDSVTSTFSK(+2)	5	10	Positive	806.896	1271.59	27.1	y11
LLDNWDSVTSTFSK(+2)	5	10	Positive	806.896	1157.55	27.1	y10
LLDNWDSVTSTFSK(+2)	5	10	Positive	806.896	971.468	27.1	y9
LLDNWDSVTSTFSK(+2)	5	10	Positive	806.896	856.441	27.1	y8
LLDNWDSVTSTFSK(+2)	5	10	Positive	806.896	769.409	27.1	y7
LLDNWDSVTSTFSK(+2)	5	10	Positive	806.896	670.341	27.1	y6
LLDNWDSVTSTFSK(+2)	5	10	Positive	806.896	569.293	27.1	y5
VQPYLDDFQK(+2)	5	10	Positive	626.814	1025.49	21.7	y8
VQPYLDDFQK(+2)	5	10	Positive	626.814	928.441	21.7	y7
VQPYLDDFQK(+2)	5	10	Positive	626.814	765.378	21.7	y6
VQPYLDDFQK(+2)	5	10	Positive	626.814	652.294	21.7	y5
VQPYLDDFQK(+2)	5	10	Positive	626.814	537.267	21.7	y4
VQPYLDDFQK(+2)	5	10	Positive	626.814	422.24	21.7	y3
VQPYLDDFQK(+2)	5	10	Positive	626.814	275.171	21.7	y2
TPAQYDASELK(+2)	5	10	Positive	611.801	953.457	21.3	y8
TPAQYDASELK(+2)	5	10	Positive	611.801	825.399	21.3	y7
TPAQYDASELK(+2)	5	10	Positive	611.801	662.336	21.3	y6
TPAQYDASELK(+2)	5	10	Positive	611.801	476.271	21.3	y4
TPAQYDASELK(+2)	5	10	Positive	611.801	260.197	21.3	y2
TNQELQEINR(+2)	5	10	Positive	622.815	901.474	21.6	y7
TNQELQEINR(+2)	5	10	Positive	622.815	772.431	21.6	y6
TNQELQEINR(+2)	5	10	Positive	622.815	659.347	21.6	y5
TNQELQEINR(+2)	5	10	Positive	622.815	531.289	21.6	y4
TNQELQEINR(+2)	5	10	Positive	622.815	402.246	21.6	y3
TNQELQEINR(+2)	5	10	Positive	622.815	289.162	21.6	y2
DIISDTSGDFR(+2)	5	10	Positive	613.288	884.374	21.3	y8
DIISDTSGDFR(+2)	5	10	Positive	613.288	797.342	21.3	y7
DIISDTSGDFR(+2)	5	10	Positive	613.288	682.315	21.3	y6
DIISDTSGDFR(+2)	5	10	Positive	613.288	581.268	21.3	y5
DIISDTSGDFR(+2)	5	10	Positive	613.288	494.236	21.3	y4
DIISDTSGDFR(+2)	5	10	Positive	613.288	437.214	21.3	y3
DIISDTSGDFR(+2)	5	10	Positive	613.288	322.187	21.3	y2
DLYDAGVK(+2)	5	10	Positive	440.724	489.267	16.1	y5
DLYDAGVK(+2)	5	10	Positive	440.724	374.24	16.1	y4
DLYDAGVK(+2)	5	10	Positive	440.724	303.203	16.1	y3
DLYDAGVK(+2)	5	10	Positive	440.724	246.181	16.1	y2
TFVNITPAEVGVLVGK(+2)	5	10	Positive	822.471	1296.75	27.6	y13
TFVNITPAEVGVLVGK(+2)	5	10	Positive	822.471	1182.71	27.6	y12
TFVNITPAEVGVLVGK(+2)	5	10	Positive	822.471	1069.63	27.6	y11
TFVNITPAEVGVLVGK(+2)	5	10	Positive	822.471	968.578	27.6	y10
TFVNITPAEVGVLVGK(+2)	5	10	Positive	822.471	572.377	27.6	y6
TFVNITPAEVGVLVGK(+2)	5	10	Positive	822.471	416.287	27.6	y4
TFVNITPAEVGVLVGK(+2)	5	10	Positive	822.471	204.134	27.6	y2
STGGAPTFNVTVTK(+2)	5	10	Positive	690.361	1077.59	23.6	y10
STGGAPTFNVTVTK(+2)	5	10	Positive	690.361	1006.56	23.6	y9
STGGAPTFNVTVTK(+2)	5	10	Positive	690.361	909.504	23.6	y8
STGGAPTFNVTVTK(+2)	5	10	Positive	690.361	808.456	23.6	y7
STGGAPTFNVTVTK(+2)	5	10	Positive	690.361	661.388	23.6	y6
STGGAPTFNVTVTK(+2)	5	10	Positive	690.361	448.277	23.6	y4
STGGAPTFNVTVTK(+2)	5	10	Positive	690.361	248.16	23.6	y2
TLVLLMGK(+2)	5	10	Positive	437.775	561.343	16	y5
TLVLLMGK(+2)	5	10	Positive	437.775	448.259	16	y4
TLVLLMGK(+2)	5	10	Positive	437.775	335.175	16	y3
TLVLLMGK(+2)	5	10	Positive	437.775	204.134	16	y2
ASSIIDELFQDR(+2)	5	10	Positive	697.351	1148.59	23.8	y9
ASSIIDELFQDR(+2)	5	10	Positive	697.351	1035.51	23.8	y8
ASSIIDELFQDR(+2)	5	10	Positive	697.351	922.426	23.8	y7
ASSIIDELFQDR(+2)	5	10	Positive	697.351	807.4	23.8	y6
ASSIIDELFQDR(+2)	5	10	Positive	697.351	678.357	23.8	y5
ASSIIDELFQDR(+2)	5	10	Positive	697.351	565.273	23.8	y4
ASSIIDELFQDR(+2)	5	10	Positive	697.351	418.204	23.8	y3
ASSIIDELFQDR(+2)	5	10	Positive	697.351	290.146	23.8	y2
EILSVDC[+57.021464]STNNPSQAK(+2)	5	10	Positive	881.917	1407.62	29.4	y13
EILSVDC[+57.021464]STNNPSQAK(+2)	5	10	Positive	881.917	1221.52	29.4	y11
EILSVDC[+57.021464]STNNPSQAK(+2)	5	10	Positive	881.917	1106.49	29.4	y10
EILSVDC[+57.021464]STNNPSQAK(+2)	5	10	Positive	881.917	946.459	29.4	y9
EILSVDC[+57.021464]STNNPSQAK(+2)	5	10	Positive	881.917	859.427	29.4	y8
EILSVDC[+57.021464]STNNPSQAK(+2)	5	10	Positive	881.917	644.336	29.4	y6
EILSVDC[+57.021464]STNNPSQAK(+2)	5	10	Positive	881.917	530.293	29.4	y5
ELDESLQVAER(+2)	5	10	Positive	644.822	931.484	22.2	y8
ELDESLQVAER(+2)	5	10	Positive	644.822	802.442	22.2	y7
ELDESLQVAER(+2)	5	10	Positive	644.822	715.41	22.2	y6
ELDESLQVAER(+2)	5	10	Positive	644.822	602.326	22.2	y5
ELDESLQVAER(+2)	5	10	Positive	644.822	474.267	22.2	y4
ELDESLQVAER(+2)	5	10	Positive	644.822	375.199	22.2	y3
ELDESLQVAER(+2)	5	10	Positive	644.822	304.162	22.2	y2
ITPSYVAFTPEGER(+2)	5	10	Positive	783.893	1352.65	26.4	y12
ITPSYVAFTPEGER(+2)	5	10	Positive	783.893	1255.6	26.4	y11
ITPSYVAFTPEGER(+2)	5	10	Positive	783.893	1168.56	26.4	y10
ITPSYVAFTPEGER(+2)	5	10	Positive	783.893	1005.5	26.4	y9
ITPSYVAFTPEGER(+2)	5	10	Positive	783.893	906.432	26.4	y8
ITPSYVAFTPEGER(+2)	5	10	Positive	783.893	835.394	26.4	y7
ITPSYVAFTPEGER(+2)	5	10	Positive	783.893	688.326	26.4	y6
ITPSYVAFTPEGER(+2)	5	10	Positive	783.893	587.278	26.4	y5
LTPEEIER(+2)	5	10	Positive	493.761	772.384	17.7	y6
LTPEEIER(+2)	5	10	Positive	493.761	675.331	17.7	y5
LTPEEIER(+2)	5	10	Positive	493.761	546.288	17.7	y4
LTPEEIER(+2)	5	10	Positive	493.761	417.246	17.7	y3
LTPEEIER(+2)	5	10	Positive	493.761	304.162	17.7	y2
ELEEIVQPIISK(+2)	5	10	Positive	699.397	1026.62	23.9	y9
ELEEIVQPIISK(+2)	5	10	Positive	699.397	897.577	23.9	y8
ELEEIVQPIISK(+2)	5	10	Positive	699.397	784.493	23.9	y7
ELEEIVQPIISK(+2)	5	10	Positive	699.397	685.424	23.9	y6
ELEEIVQPIISK(+2)	5	10	Positive	699.397	557.366	23.9	y5
ELEEIVQPIISK(+2)	5	10	Positive	699.397	460.313	23.9	y4
ELEEIVQPIISK(+2)	5	10	Positive	699.397	347.229	23.9	y3
ELEEIVQPIISK(+2)	5	10	Positive	699.397	234.145	23.9	y2
TTPSYVAFTDTER(+2)	5	10	Positive	744.354	1285.61	25.2	y11
TTPSYVAFTDTER(+2)	5	10	Positive	744.354	1188.55	25.2	y10
TTPSYVAFTDTER(+2)	5	10	Positive	744.354	1101.52	25.2	y9
TTPSYVAFTDTER(+2)	5	10	Positive	744.354	938.458	25.2	y8
TTPSYVAFTDTER(+2)	5	10	Positive	744.354	839.389	25.2	y7
TTPSYVAFTDTER(+2)	5	10	Positive	744.354	768.352	25.2	y6
TTPSYVAFTDTER(+2)	5	10	Positive	744.354	621.284	25.2	y5
TTPSYVAFTDTER(+2)	5	10	Positive	744.354	520.236	25.2	y4
TTPSYVAFTDTER(+2)	5	10	Positive	744.354	405.209	25.2	y3
TVTNAVVTVPAYFNDSQR(+2)	5	10	Positive	991.502	1495.75	32.7	y13
TVTNAVVTVPAYFNDSQR(+2)	5	10	Positive	991.502	1396.69	32.7	y12
TVTNAVVTVPAYFNDSQR(+2)	5	10	Positive	991.502	1297.62	32.7	y11
TVTNAVVTVPAYFNDSQR(+2)	5	10	Positive	991.502	1196.57	32.7	y10
TVTNAVVTVPAYFNDSQR(+2)	5	10	Positive	991.502	1097.5	32.7	y9
TVTNAVVTVPAYFNDSQR(+2)	5	10	Positive	991.502	766.348	32.7	y6
TVTNAVVTVPAYFNDSQR(+2)	5	10	Positive	991.502	390.21	32.7	y3
DAGTIAGLNVLR(+2)	5	10	Positive	600.34	855.541	20.9	y8
DAGTIAGLNVLR(+2)	5	10	Positive	600.34	742.457	20.9	y7
DAGTIAGLNVLR(+2)	5	10	Positive	600.34	671.42	20.9	y6
DAGTIAGLNVLR(+2)	5	10	Positive	600.34	614.398	20.9	y5
DAGTIAGLNVLR(+2)	5	10	Positive	600.34	501.314	20.9	y4
DAGTIAGLNVLR(+2)	5	10	Positive	600.34	288.203	20.9	y2
GTLDPVEK(+2)	5	10	Positive	429.732	587.304	15.8	y5
GTLDPVEK(+2)	5	10	Positive	429.732	472.277	15.8	y4
GTLDPVEK(+2)	5	10	Positive	429.732	375.224	15.8	y3
GTLDPVEK(+2)	5	10	Positive	429.732	276.155	15.8	y2
NLQGISSFR(+2)	5	10	Positive	511.274	666.357	18.2	y6
NLQGISSFR(+2)	5	10	Positive	511.274	609.335	18.2	y5
NLQGISSFR(+2)	5	10	Positive	511.274	496.251	18.2	y4
NLQGISSFR(+2)	5	10	Positive	511.274	409.219	18.2	y3
NLQGISSFR(+2)	5	10	Positive	511.274	322.187	18.2	y2
NLEWIAGGTWTPSALK(+2)	5	10	Positive	872.456	1387.74	29.1	y13
NLEWIAGGTWTPSALK(+2)	5	10	Positive	872.456	1201.66	29.1	y12
NLEWIAGGTWTPSALK(+2)	5	10	Positive	872.456	1088.57	29.1	y11
NLEWIAGGTWTPSALK(+2)	5	10	Positive	872.456	1017.54	29.1	y10
NLEWIAGGTWTPSALK(+2)	5	10	Positive	872.456	960.515	29.1	y9
NLEWIAGGTWTPSALK(+2)	5	10	Positive	872.456	802.446	29.1	y7
NLEWIAGGTWTPSALK(+2)	5	10	Positive	872.456	616.366	29.1	y6
NLEWIAGGTWTPSALK(+2)	5	10	Positive	872.456	515.319	29.1	y5
VFAVVITDGR(+2)	5	10	Positive	538.808	759.436	19.1	y7
VFAVVITDGR(+2)	5	10	Positive	538.808	660.368	19.1	y6
VFAVVITDGR(+2)	5	10	Positive	538.808	561.299	19.1	y5
VFAVVITDGR(+2)	5	10	Positive	538.808	448.215	19.1	y4
VFAVVITDGR(+2)	5	10	Positive	538.808	347.167	19.1	y3
VFAVVITDGR(+2)	5	10	Positive	538.808	232.14	19.1	y2
DFTPVC[+57.021464]TTELGR(+2)	5	10	Positive	698.332	1032.51	23.9	y9
DFTPVC[+57.021464]TTELGR(+2)	5	10	Positive	698.332	935.461	23.9	y8
DFTPVC[+57.021464]TTELGR(+2)	5	10	Positive	698.332	836.393	23.9	y7
DFTPVC[+57.021464]TTELGR(+2)	5	10	Positive	698.332	676.362	23.9	y6
DFTPVC[+57.021464]TTELGR(+2)	5	10	Positive	698.332	575.315	23.9	y5
DFTPVC[+57.021464]TTELGR(+2)	5	10	Positive	698.332	474.267	23.9	y4
DFTPVC[+57.021464]TTELGR(+2)	5	10	Positive	698.332	345.224	23.9	y3
DFTPVC[+57.021464]TTELGR(+2)	5	10	Positive	698.332	232.14	23.9	y2
LPFPIIDDR(+2)	5	10	Positive	543.303	972.515	19.2	y8
LPFPIIDDR(+2)	5	10	Positive	543.303	728.394	19.2	y6
LPFPIIDDR(+2)	5	10	Positive	543.303	631.341	19.2	y5
LPFPIIDDR(+2)	5	10	Positive	543.303	518.257	19.2	y4
LPFPIIDDR(+2)	5	10	Positive	543.303	405.173	19.2	y3
LPFPIIDDR(+2)	5	10	Positive	543.303	290.146	19.2	y2
LSILYPATTGR(+2)	5	10	Positive	596.34	878.473	20.8	y8
LSILYPATTGR(+2)	5	10	Positive	596.34	765.389	20.8	y7
LSILYPATTGR(+2)	5	10	Positive	596.34	602.326	20.8	y6
LSILYPATTGR(+2)	5	10	Positive	596.34	505.273	20.8	y5
LSILYPATTGR(+2)	5	10	Positive	596.34	434.236	20.8	y4
LSILYPATTGR(+2)	5	10	Positive	596.34	232.14	20.8	y2
IAVAAQNC[+57.021464]YK(+2)	5	10	Positive	569.289	854.383	20	y7
IAVAAQNC[+57.021464]YK(+2)	5	10	Positive	569.289	783.345	20	y6
IAVAAQNC[+57.021464]YK(+2)	5	10	Positive	569.289	712.308	20	y5
IAVAAQNC[+57.021464]YK(+2)	5	10	Positive	569.289	584.25	20	y4
IAVAAQNC[+57.021464]YK(+2)	5	10	Positive	569.289	470.207	20	y3
VVLAYEPVWAIGTGK(+2)	5	10	Positive	801.948	1291.67	27	y12
VVLAYEPVWAIGTGK(+2)	5	10	Positive	801.948	1220.63	27	y11
VVLAYEPVWAIGTGK(+2)	5	10	Positive	801.948	1057.57	27	y10
VVLAYEPVWAIGTGK(+2)	5	10	Positive	801.948	928.525	27	y9
VVLAYEPVWAIGTGK(+2)	5	10	Positive	801.948	732.404	27	y7
VVLAYEPVWAIGTGK(+2)	5	10	Positive	801.948	546.325	27	y6
VVLAYEPVWAIGTGK(+2)	5	10	Positive	801.948	362.203	27	y4
IIYGGSVTGATC[+57.021464]K(+2)	5	10	Positive	663.839	937.441	22.8	y10
IIYGGSVTGATC[+57.021464]K(+2)	5	10	Positive	663.839	880.419	22.8	y9
IIYGGSVTGATC[+57.021464]K(+2)	5	10	Positive	663.839	823.398	22.8	y8
IIYGGSVTGATC[+57.021464]K(+2)	5	10	Positive	663.839	736.366	22.8	y7
IIYGGSVTGATC[+57.021464]K(+2)	5	10	Positive	663.839	637.297	22.8	y6
IIYGGSVTGATC[+57.021464]K(+2)	5	10	Positive	663.839	536.25	22.8	y5
IIYGGSVTGATC[+57.021464]K(+2)	5	10	Positive	663.839	408.191	22.8	y3
ISGLIYEETR(+2)	5	10	Positive	590.814	923.483	20.6	y7
ISGLIYEETR(+2)	5	10	Positive	590.814	810.399	20.6	y6
ISGLIYEETR(+2)	5	10	Positive	590.814	697.315	20.6	y5
ISGLIYEETR(+2)	5	10	Positive	590.814	534.252	20.6	y4
ISGLIYEETR(+2)	5	10	Positive	590.814	405.209	20.6	y3
ISGLIYEETR(+2)	5	10	Positive	590.814	276.167	20.6	y2
VFLENVIR(+2)	5	10	Positive	495.292	630.357	17.8	y5
VFLENVIR(+2)	5	10	Positive	495.292	501.314	17.8	y4
VFLENVIR(+2)	5	10	Positive	495.292	387.271	17.8	y3
VFLENVIR(+2)	5	10	Positive	495.292	288.203	17.8	y2
DAVTYTEHAK(+2)	5	10	Positive	567.774	849.41	19.9	y7
DAVTYTEHAK(+2)	5	10	Positive	567.774	748.362	19.9	y6
DAVTYTEHAK(+2)	5	10	Positive	567.774	585.299	19.9	y5
DAVTYTEHAK(+2)	5	10	Positive	567.774	484.251	19.9	y4
DAVTYTEHAK(+2)	5	10	Positive	567.774	355.209	19.9	y3
DAVTYTEHAK(+2)	5	10	Positive	567.774	218.15	19.9	y2
TVTAMDVVYALK(+2)	5	10	Positive	655.854	1009.54	22.6	y9
TVTAMDVVYALK(+2)	5	10	Positive	655.854	938.502	22.6	y8
TVTAMDVVYALK(+2)	5	10	Positive	655.854	807.461	22.6	y7
TVTAMDVVYALK(+2)	5	10	Positive	655.854	692.434	22.6	y6
TVTAMDVVYALK(+2)	5	10	Positive	655.854	593.366	22.6	y5
TVTAMDVVYALK(+2)	5	10	Positive	655.854	494.297	22.6	y4
TVTAMDVVYALK(+2)	5	10	Positive	655.854	331.234	22.6	y3
IIPGFMC[+57.021464]QGGDFTR(+2)	5	10	Positive	799.876	1372.58	26.9	y12
IIPGFMC[+57.021464]QGGDFTR(+2)	5	10	Positive	799.876	1275.52	26.9	y11
IIPGFMC[+57.021464]QGGDFTR(+2)	5	10	Positive	799.876	1218.5	26.9	y10
IIPGFMC[+57.021464]QGGDFTR(+2)	5	10	Positive	799.876	1071.43	26.9	y9
IIPGFMC[+57.021464]QGGDFTR(+2)	5	10	Positive	799.876	940.394	26.9	y8
IIPGFMC[+57.021464]QGGDFTR(+2)	5	10	Positive	799.876	780.363	26.9	y7
IIPGFMC[+57.021464]QGGDFTR(+2)	5	10	Positive	799.876	652.305	26.9	y6
IIPGFMC[+57.021464]QGGDFTR(+2)	5	10	Positive	799.876	423.235	26.9	y3
FEDENFILK(+2)	5	10	Positive	577.79	763.435	20.2	y6
FEDENFILK(+2)	5	10	Positive	577.79	634.392	20.2	y5
FEDENFILK(+2)	5	10	Positive	577.79	520.349	20.2	y4
FEDENFILK(+2)	5	10	Positive	577.79	373.281	20.2	y3
FEDENFILK(+2)	5	10	Positive	577.79	260.197	20.2	y2
EGMNIVEAMER(+2)	5	10	Positive	639.794	961.477	22.1	y8
EGMNIVEAMER(+2)	5	10	Positive	639.794	847.434	22.1	y7
EGMNIVEAMER(+2)	5	10	Positive	639.794	734.35	22.1	y6
EGMNIVEAMER(+2)	5	10	Positive	639.794	635.282	22.1	y5
EGMNIVEAMER(+2)	5	10	Positive	639.794	506.239	22.1	y4
EGMNIVEAMER(+2)	5	10	Positive	639.794	435.202	22.1	y3
EGMNIVEAMER(+2)	5	10	Positive	639.794	304.162	22.1	y2
ADEGISFR(+2)	5	10	Positive	447.719	579.325	16.3	y5
ADEGISFR(+2)	5	10	Positive	447.719	522.303	16.3	y4
ADEGISFR(+2)	5	10	Positive	447.719	409.219	16.3	y3
ADEGISFR(+2)	5	10	Positive	447.719	322.187	16.3	y2
GLFIIDDK(+2)	5	10	Positive	460.758	603.335	16.7	y5
GLFIIDDK(+2)	5	10	Positive	460.758	490.251	16.7	y4
GLFIIDDK(+2)	5	10	Positive	460.758	377.167	16.7	y3
GLFIIDDK(+2)	5	10	Positive	460.758	262.14	16.7	y2
QITVNDLPVGR(+2)	5	10	Positive	606.34	869.484	21.1	y8
QITVNDLPVGR(+2)	5	10	Positive	606.34	770.416	21.1	y7
QITVNDLPVGR(+2)	5	10	Positive	606.34	656.373	21.1	y6
QITVNDLPVGR(+2)	5	10	Positive	606.34	541.346	21.1	y5
QITVNDLPVGR(+2)	5	10	Positive	606.34	428.262	21.1	y4
QITVNDLPVGR(+2)	5	10	Positive	606.34	331.209	21.1	y3
QITVNDLPVGR(+2)	5	10	Positive	606.34	232.14	21.1	y2
QINVGNALEYVSR(+2)	5	10	Positive	731.886	1107.58	24.9	y10
QINVGNALEYVSR(+2)	5	10	Positive	731.886	1008.51	24.9	y9
QINVGNALEYVSR(+2)	5	10	Positive	731.886	951.489	24.9	y8
QINVGNALEYVSR(+2)	5	10	Positive	731.886	837.446	24.9	y7
QINVGNALEYVSR(+2)	5	10	Positive	731.886	766.409	24.9	y6
QINVGNALEYVSR(+2)	5	10	Positive	731.886	653.325	24.9	y5
QINVGNALEYVSR(+2)	5	10	Positive	731.886	524.283	24.9	y4
SSGIVSLGVGDR(+2)	5	10	Positive	573.809	802.442	20.1	y8
SSGIVSLGVGDR(+2)	5	10	Positive	573.809	703.373	20.1	y7
SSGIVSLGVGDR(+2)	5	10	Positive	573.809	616.341	20.1	y6
SSGIVSLGVGDR(+2)	5	10	Positive	573.809	503.257	20.1	y5
SSGIVSLGVGDR(+2)	5	10	Positive	573.809	446.236	20.1	y4
SSGIVSLGVGDR(+2)	5	10	Positive	573.809	347.167	20.1	y3
DSFQEVLR(+2)	5	10	Positive	497.253	644.373	17.8	y5
DSFQEVLR(+2)	5	10	Positive	497.253	516.314	17.8	y4
DSFQEVLR(+2)	5	10	Positive	497.253	387.271	17.8	y3
DSFQEVLR(+2)	5	10	Positive	497.253	288.203	17.8	y2
VAVVTYNNEVTTEIR(+2)	5	10	Positive	854.449	1438.72	28.5	y12
VAVVTYNNEVTTEIR(+2)	5	10	Positive	854.449	1339.65	28.5	y11
VAVVTYNNEVTTEIR(+2)	5	10	Positive	854.449	1238.6	28.5	y10
VAVVTYNNEVTTEIR(+2)	5	10	Positive	854.449	1075.54	28.5	y9
VAVVTYNNEVTTEIR(+2)	5	10	Positive	854.449	961.495	28.5	y8
VAVVTYNNEVTTEIR(+2)	5	10	Positive	854.449	847.452	28.5	y7
VAVVTYNNEVTTEIR(+2)	5	10	Positive	854.449	718.409	28.5	y6
VAVVTYNNEVTTEIR(+2)	5	10	Positive	854.449	619.341	28.5	y5
SVIPSDGPSVAC[+57.021464]VK(+2)	5	10	Positive	708.363	1116.54	24.2	y11
SVIPSDGPSVAC[+57.021464]VK(+2)	5	10	Positive	708.363	1019.48	24.2	y10
SVIPSDGPSVAC[+57.021464]VK(+2)	5	10	Positive	708.363	932.451	24.2	y9
SVIPSDGPSVAC[+57.021464]VK(+2)	5	10	Positive	708.363	817.424	24.2	y8
SVIPSDGPSVAC[+57.021464]VK(+2)	5	10	Positive	708.363	760.402	24.2	y7
SVIPSDGPSVAC[+57.021464]VK(+2)	5	10	Positive	708.363	477.249	24.2	y4
SVIPSDGPSVAC[+57.021464]VK(+2)	5	10	Positive	708.363	406.212	24.2	y3
SASDLTWDNLK(+2)	5	10	Positive	625.306	1004.5	21.7	y8
SASDLTWDNLK(+2)	5	10	Positive	625.306	889.478	21.7	y7
SASDLTWDNLK(+2)	5	10	Positive	625.306	776.394	21.7	y6
SASDLTWDNLK(+2)	5	10	Positive	625.306	675.346	21.7	y5
SASDLTWDNLK(+2)	5	10	Positive	625.306	489.267	21.7	y4
SASDLTWDNLK(+2)	5	10	Positive	625.306	374.24	21.7	y3
FDEFFSEGC[+57.021464]APGSK(+2)	5	10	Positive	789.332	1186.52	26.6	y11
FDEFFSEGC[+57.021464]APGSK(+2)	5	10	Positive	789.332	1039.45	26.6	y10
FDEFFSEGC[+57.021464]APGSK(+2)	5	10	Positive	789.332	892.383	26.6	y9
FDEFFSEGC[+57.021464]APGSK(+2)	5	10	Positive	789.332	805.351	26.6	y8
FDEFFSEGC[+57.021464]APGSK(+2)	5	10	Positive	789.332	676.308	26.6	y7
FDEFFSEGC[+57.021464]APGSK(+2)	5	10	Positive	789.332	459.256	26.6	y5
FDEFFSEGC[+57.021464]APGSK(+2)	5	10	Positive	789.332	388.219	26.6	y4
EGYYGYTGAFR(+2)	5	10	Positive	642.288	934.442	22.2	y8
EGYYGYTGAFR(+2)	5	10	Positive	642.288	771.378	22.2	y7
EGYYGYTGAFR(+2)	5	10	Positive	642.288	714.357	22.2	y6
EGYYGYTGAFR(+2)	5	10	Positive	642.288	551.294	22.2	y5
EGYYGYTGAFR(+2)	5	10	Positive	642.288	450.246	22.2	y4
GILAADESTGSIAK(+2)	5	10	Positive	666.853	1049.51	22.9	y11
GILAADESTGSIAK(+2)	5	10	Positive	666.853	978.474	22.9	y10
GILAADESTGSIAK(+2)	5	10	Positive	666.853	907.437	22.9	y9
GILAADESTGSIAK(+2)	5	10	Positive	666.853	792.41	22.9	y8
GILAADESTGSIAK(+2)	5	10	Positive	666.853	663.367	22.9	y7
GILAADESTGSIAK(+2)	5	10	Positive	666.853	576.335	22.9	y6
GILAADESTGSIAK(+2)	5	10	Positive	666.853	218.15	22.9	y2
QLLLTADDR(+2)	5	10	Positive	522.787	690.342	18.6	y6
QLLLTADDR(+2)	5	10	Positive	522.787	577.258	18.6	y5
QLLLTADDR(+2)	5	10	Positive	522.787	476.21	18.6	y4
QLLLTADDR(+2)	5	10	Positive	522.787	405.173	18.6	y3
QLLLTADDR(+2)	5	10	Positive	522.787	290.146	18.6	y2
ALQASALK(+2)	5	10	Positive	401.245	489.303	14.9	y5
ALQASALK(+2)	5	10	Positive	401.245	418.266	14.9	y4
ALQASALK(+2)	5	10	Positive	401.245	331.234	14.9	y3
ALQASALK(+2)	5	10	Positive	401.245	260.197	14.9	y2
ALANSLAC[+57.021464]QGK(+2)	5	10	Positive	566.792	877.42	19.9	y8
ALANSLAC[+57.021464]QGK(+2)	5	10	Positive	566.792	763.377	19.9	y7
ALANSLAC[+57.021464]QGK(+2)	5	10	Positive	566.792	676.345	19.9	y6
ALANSLAC[+57.021464]QGK(+2)	5	10	Positive	566.792	563.261	19.9	y5
ALANSLAC[+57.021464]QGK(+2)	5	10	Positive	566.792	492.223	19.9	y4
ALANSLAC[+57.021464]QGK(+2)	5	10	Positive	566.792	332.193	19.9	y3
ALANSLAC[+57.021464]QGK(+2)	5	10	Positive	566.792	204.134	19.9	y2
GLGTDEDTLIEILASR(+2)	5	10	Positive	851.946	1374.71	28.5	y12
GLGTDEDTLIEILASR(+2)	5	10	Positive	851.946	1130.64	28.5	y10
GLGTDEDTLIEILASR(+2)	5	10	Positive	851.946	1015.61	28.5	y9
GLGTDEDTLIEILASR(+2)	5	10	Positive	851.946	914.567	28.5	y8
GLGTDEDTLIEILASR(+2)	5	10	Positive	851.946	801.483	28.5	y7
GLGTDEDTLIEILASR(+2)	5	10	Positive	851.946	688.399	28.5	y6
GLGTDEDTLIEILASR(+2)	5	10	Positive	851.946	446.272	28.5	y4
GLGTDEDTLIEILASR(+2)	5	10	Positive	851.946	333.188	28.5	y3
DITSDTSGDFR(+2)	5	10	Positive	607.27	884.374	21.1	y8
DITSDTSGDFR(+2)	5	10	Positive	607.27	797.342	21.1	y7
DITSDTSGDFR(+2)	5	10	Positive	607.27	682.315	21.1	y6
DITSDTSGDFR(+2)	5	10	Positive	607.27	581.268	21.1	y5
DITSDTSGDFR(+2)	5	10	Positive	607.27	494.236	21.1	y4
DITSDTSGDFR(+2)	5	10	Positive	607.27	322.187	21.1	y2
NALLSLAK(+2)	5	10	Positive	415.26	531.35	15.4	y5
NALLSLAK(+2)	5	10	Positive	415.26	418.266	15.4	y4
NALLSLAK(+2)	5	10	Positive	415.26	331.234	15.4	y3
NALLSLAK(+2)	5	10	Positive	415.26	218.15	15.4	y2
ALYEAGER(+2)	5	10	Positive	454.727	561.263	16.5	y5
ALYEAGER(+2)	5	10	Positive	454.727	432.22	16.5	y4
ALYEAGER(+2)	5	10	Positive	454.727	361.183	16.5	y3
ALYEAGER(+2)	5	10	Positive	454.727	304.162	16.5	y2
GTDVNVFNTILTTR(+2)	5	10	Positive	775.912	1178.65	26.2	y10
GTDVNVFNTILTTR(+2)	5	10	Positive	775.912	1064.61	26.2	y9
GTDVNVFNTILTTR(+2)	5	10	Positive	775.912	965.541	26.2	y8
GTDVNVFNTILTTR(+2)	5	10	Positive	775.912	818.473	26.2	y7
GTDVNVFNTILTTR(+2)	5	10	Positive	775.912	704.43	26.2	y6
GTDVNVFNTILTTR(+2)	5	10	Positive	775.912	603.382	26.2	y5
GTDVNVFNTILTTR(+2)	5	10	Positive	775.912	490.298	26.2	y4
GTDVNVFNTILTTR(+2)	5	10	Positive	775.912	377.214	26.2	y3
LFDQAFGLPR(+2)	5	10	Positive	582.314	788.441	20.4	y7
LFDQAFGLPR(+2)	5	10	Positive	582.314	660.383	20.4	y6
LFDQAFGLPR(+2)	5	10	Positive	582.314	589.346	20.4	y5
LFDQAFGLPR(+2)	5	10	Positive	582.314	442.277	20.4	y4
LFDQAFGLPR(+2)	5	10	Positive	582.314	385.256	20.4	y3
LFDQAFGLPR(+2)	5	10	Positive	582.314	272.172	20.4	y2
DGVVEITGK(+2)	5	10	Positive	459.25	646.377	16.7	y6
DGVVEITGK(+2)	5	10	Positive	459.25	547.309	16.7	y5
DGVVEITGK(+2)	5	10	Positive	459.25	305.182	16.7	y3
LATQSNEITIPVTFESR(+2)	5	10	Positive	953.499	1492.76	31.5	y13
LATQSNEITIPVTFESR(+2)	5	10	Positive	953.499	1405.73	31.5	y12
LATQSNEITIPVTFESR(+2)	5	10	Positive	953.499	1291.69	31.5	y11
LATQSNEITIPVTFESR(+2)	5	10	Positive	953.499	1162.65	31.5	y10
LATQSNEITIPVTFESR(+2)	5	10	Positive	953.499	1049.56	31.5	y9
LATQSNEITIPVTFESR(+2)	5	10	Positive	953.499	948.515	31.5	y8
LATQSNEITIPVTFESR(+2)	5	10	Positive	953.499	835.431	31.5	y7
VAVVNQIAR(+2)	5	10	Positive	485.295	700.41	17.5	y6
VAVVNQIAR(+2)	5	10	Positive	485.295	601.342	17.5	y5
VAVVNQIAR(+2)	5	10	Positive	485.295	487.299	17.5	y4
VAVVNQIAR(+2)	5	10	Positive	485.295	359.24	17.5	y3
VAVVNQIAR(+2)	5	10	Positive	485.295	246.156	17.5	y2
EVDDLEQWIAER(+2)	5	10	Positive	751.859	1044.55	25.5	y8
EVDDLEQWIAER(+2)	5	10	Positive	751.859	931.463	25.5	y7
EVDDLEQWIAER(+2)	5	10	Positive	751.859	802.421	25.5	y6
EVDDLEQWIAER(+2)	5	10	Positive	751.859	674.362	25.5	y5
EVDDLEQWIAER(+2)	5	10	Positive	751.859	488.283	25.5	y4
EVDDLEQWIAER(+2)	5	10	Positive	751.859	375.199	25.5	y3
EVDDLEQWIAER(+2)	5	10	Positive	751.859	304.162	25.5	y2
LTTLELLEVR(+2)	5	10	Positive	593.855	871.525	20.7	y7
LTTLELLEVR(+2)	5	10	Positive	593.855	758.441	20.7	y6
LTTLELLEVR(+2)	5	10	Positive	593.855	629.398	20.7	y5
LTTLELLEVR(+2)	5	10	Positive	593.855	516.314	20.7	y4
LTTLELLEVR(+2)	5	10	Positive	593.855	403.23	20.7	y3
LTTLELLEVR(+2)	5	10	Positive	593.855	274.187	20.7	y2
DLASVQALLR(+2)	5	10	Positive	543.319	786.483	19.2	y7
DLASVQALLR(+2)	5	10	Positive	543.319	699.451	19.2	y6
DLASVQALLR(+2)	5	10	Positive	543.319	600.383	19.2	y5
DLASVQALLR(+2)	5	10	Positive	543.319	472.324	19.2	y4
DLASVQALLR(+2)	5	10	Positive	543.319	288.203	19.2	y2
QGFVPAAYVK(+2)	5	10	Positive	540.297	747.44	19.1	y7
QGFVPAAYVK(+2)	5	10	Positive	540.297	648.372	19.1	y6
QGFVPAAYVK(+2)	5	10	Positive	540.297	551.319	19.1	y5
QGFVPAAYVK(+2)	5	10	Positive	540.297	480.282	19.1	y4
QGFVPAAYVK(+2)	5	10	Positive	540.297	409.245	19.1	y3
LLVGSEDYGR(+2)	5	10	Positive	554.785	783.327	19.5	y7
LLVGSEDYGR(+2)	5	10	Positive	554.785	726.305	19.5	y6
LLVGSEDYGR(+2)	5	10	Positive	554.785	639.273	19.5	y5
LLVGSEDYGR(+2)	5	10	Positive	554.785	510.231	19.5	y4
LLVGSEDYGR(+2)	5	10	Positive	554.785	395.204	19.5	y3
SSEEIESAFR(+2)	5	10	Positive	577.769	851.426	20.2	y7
SSEEIESAFR(+2)	5	10	Positive	577.769	722.383	20.2	y6
SSEEIESAFR(+2)	5	10	Positive	577.769	609.299	20.2	y5
SSEEIESAFR(+2)	5	10	Positive	577.769	393.224	20.2	y3
SSEEIESAFR(+2)	5	10	Positive	577.769	322.187	20.2	y2
ISSPTETER(+2)	5	10	Positive	510.253	732.352	18.2	y6
ISSPTETER(+2)	5	10	Positive	510.253	635.299	18.2	y5
ISSPTETER(+2)	5	10	Positive	510.253	534.252	18.2	y4
ISSPTETER(+2)	5	10	Positive	510.253	405.209	18.2	y3
C[+57.021464]IESLIAVFQK(+2)	5	10	Positive	654.355	905.545	22.5	y8
C[+57.021464]IESLIAVFQK(+2)	5	10	Positive	654.355	818.513	22.5	y7
C[+57.021464]IESLIAVFQK(+2)	5	10	Positive	654.355	592.345	22.5	y5
C[+57.021464]IESLIAVFQK(+2)	5	10	Positive	654.355	521.308	22.5	y4
C[+57.021464]IESLIAVFQK(+2)	5	10	Positive	654.355	422.24	22.5	y3
C[+57.021464]IESLIAVFQK(+2)	5	10	Positive	654.355	275.171	22.5	y2
DGYNYTLSK(+2)	5	10	Positive	530.75	725.383	18.8	y6
DGYNYTLSK(+2)	5	10	Positive	530.75	611.34	18.8	y5
DGYNYTLSK(+2)	5	10	Positive	530.75	448.277	18.8	y4
DGYNYTLSK(+2)	5	10	Positive	530.75	347.229	18.8	y3
DGYNYTLSK(+2)	5	10	Positive	530.75	234.145	18.8	y2
TEFLSFMNTELAAFTK(+2)	5	10	Positive	925.455	1472.75	30.7	y13
TEFLSFMNTELAAFTK(+2)	5	10	Positive	925.455	1359.66	30.7	y12
TEFLSFMNTELAAFTK(+2)	5	10	Positive	925.455	1272.63	30.7	y11
TEFLSFMNTELAAFTK(+2)	5	10	Positive	925.455	1125.56	30.7	y10
TEFLSFMNTELAAFTK(+2)	5	10	Positive	925.455	994.52	30.7	y9
TEFLSFMNTELAAFTK(+2)	5	10	Positive	925.455	880.477	30.7	y8
TEFLSFMNTELAAFTK(+2)	5	10	Positive	925.455	466.266	30.7	y4
TEFLSFMNTELAAFTK(+2)	5	10	Positive	925.455	395.229	30.7	y3
LQDAEIAR(+2)	5	10	Positive	458.248	559.32	16.7	y5
LQDAEIAR(+2)	5	10	Positive	458.248	488.283	16.7	y4
LQDAEIAR(+2)	5	10	Positive	458.248	359.24	16.7	y3
ELPSFLGK(+2)	5	10	Positive	445.752	648.372	16.3	y6
ELPSFLGK(+2)	5	10	Positive	445.752	551.319	16.3	y5
ELPSFLGK(+2)	5	10	Positive	445.752	464.287	16.3	y4
ELPSFLGK(+2)	5	10	Positive	445.752	317.218	16.3	y3
ELPSFLGK(+2)	5	10	Positive	445.752	204.134	16.3	y2
VEKPTC[+57.021464]ANGYPAVK(+2)	5	10	Positive	767.39	1177.57	25.9	y11
VEKPTC[+57.021464]ANGYPAVK(+2)	5	10	Positive	767.39	979.467	25.9	y9
VEKPTC[+57.021464]ANGYPAVK(+2)	5	10	Positive	767.39	819.436	25.9	y8
VEKPTC[+57.021464]ANGYPAVK(+2)	5	10	Positive	767.39	577.334	25.9	y5
VEKPTC[+57.021464]ANGYPAVK(+2)	5	10	Positive	767.39	414.271	25.9	y4
VEKPTC[+57.021464]ANGYPAVK(+2)	5	10	Positive	767.39	246.181	25.9	y2
C[+57.021464]LGPHGEPVK(+2)	5	10	Positive	547.276	666.357	19.3	y6
C[+57.021464]LGPHGEPVK(+2)	5	10	Positive	547.276	529.298	19.3	y5
C[+57.021464]LGPHGEPVK(+2)	5	10	Positive	547.276	343.234	19.3	y3
C[+57.021464]DGGTFGR(+2)	5	10	Positive	435.182	537.278	16	y5
C[+57.021464]DGGTFGR(+2)	5	10	Positive	435.182	480.257	16	y4
C[+57.021464]DGGTFGR(+2)	5	10	Positive	435.182	379.209	16	y3
C[+57.021464]DGGTFGR(+2)	5	10	Positive	435.182	232.14	16	y2
FYEQFSK(+2)	5	10	Positive	474.726	509.272	17.1	y4
FYEQFSK(+2)	5	10	Positive	474.726	381.213	17.1	y3
FYEQFSK(+2)	5	10	Positive	474.726	234.145	17.1	y2
DQVANSAFVER(+2)	5	10	Positive	618.304	893.448	21.5	y8
DQVANSAFVER(+2)	5	10	Positive	618.304	822.41	21.5	y7
DQVANSAFVER(+2)	5	10	Positive	618.304	708.368	21.5	y6
DQVANSAFVER(+2)	5	10	Positive	618.304	621.335	21.5	y5
DQVANSAFVER(+2)	5	10	Positive	618.304	550.298	21.5	y4
DQVANSAFVER(+2)	5	10	Positive	618.304	403.23	21.5	y3
DQVANSAFVER(+2)	5	10	Positive	618.304	304.162	21.5	y2
NYGQLDIFPAR(+2)	5	10	Positive	647.332	959.531	22.3	y8
NYGQLDIFPAR(+2)	5	10	Positive	647.332	831.472	22.3	y7
NYGQLDIFPAR(+2)	5	10	Positive	647.332	718.388	22.3	y6
NYGQLDIFPAR(+2)	5	10	Positive	647.332	490.277	22.3	y4
NYGQLDIFPAR(+2)	5	10	Positive	647.332	343.209	22.3	y3
YVPPSSTDR(+2)	5	10	Positive	511.251	759.363	18.2	y7
YVPPSSTDR(+2)	5	10	Positive	511.251	662.31	18.2	y6
YVPPSSTDR(+2)	5	10	Positive	511.251	478.226	18.2	y4
SVLGQLGITK(+2)	5	10	Positive	508.31	716.43	18.2	y7
SVLGQLGITK(+2)	5	10	Positive	508.31	659.409	18.2	y6
SVLGQLGITK(+2)	5	10	Positive	508.31	531.35	18.2	y5
SVLGQLGITK(+2)	5	10	Positive	508.31	418.266	18.2	y4
SVLGQLGITK(+2)	5	10	Positive	508.31	361.245	18.2	y3
SVLGQLGITK(+2)	5	10	Positive	508.31	248.16	18.2	y2
SPLFMGK(+2)	5	10	Positive	390.209	692.38	14.6	y6
SPLFMGK(+2)	5	10	Positive	390.209	482.243	14.6	y4
SPLFMGK(+2)	5	10	Positive	390.209	335.175	14.6	y3
DYNVTANSK(+2)	5	10	Positive	506.24	619.341	18.1	y6
DYNVTANSK(+2)	5	10	Positive	506.24	520.273	18.1	y5
DYNVTANSK(+2)	5	10	Positive	506.24	348.188	18.1	y3
DYNVTANSK(+2)	5	10	Positive	506.24	234.145	18.1	y2
VTLTSEEEAR(+2)	5	10	Positive	567.785	821.364	19.9	y7
VTLTSEEEAR(+2)	5	10	Positive	567.785	720.316	19.9	y6
VTLTSEEEAR(+2)	5	10	Positive	567.785	633.284	19.9	y5
VTLTSEEEAR(+2)	5	10	Positive	567.785	504.241	19.9	y4
VTLTSEEEAR(+2)	5	10	Positive	567.785	375.199	19.9	y3
VTLTSEEEAR(+2)	5	10	Positive	567.785	246.156	19.9	y2
SADTLWGIQK(+2)	5	10	Positive	559.795	845.488	19.7	y7
SADTLWGIQK(+2)	5	10	Positive	559.795	744.44	19.7	y6
SADTLWGIQK(+2)	5	10	Positive	559.795	631.356	19.7	y5
SADTLWGIQK(+2)	5	10	Positive	559.795	445.277	19.7	y4
SADTLWGIQK(+2)	5	10	Positive	559.795	388.255	19.7	y3
SYYYAISDFAVGGR(+2)	5	10	Positive	784.872	1155.58	26.5	y11
SYYYAISDFAVGGR(+2)	5	10	Positive	784.872	992.516	26.5	y10
SYYYAISDFAVGGR(+2)	5	10	Positive	784.872	921.479	26.5	y9
SYYYAISDFAVGGR(+2)	5	10	Positive	784.872	808.395	26.5	y8
SYYYAISDFAVGGR(+2)	5	10	Positive	784.872	721.363	26.5	y7
SYYYAISDFAVGGR(+2)	5	10	Positive	784.872	606.336	26.5	y6
SYYYAISDFAVGGR(+2)	5	10	Positive	784.872	289.162	26.5	y3
HNTYGVDC[+57.021464]EK(+2)	5	10	Positive	611.761	870.366	21.3	y7
HNTYGVDC[+57.021464]EK(+2)	5	10	Positive	611.761	707.303	21.3	y6
HNTYGVDC[+57.021464]EK(+2)	5	10	Positive	611.761	650.281	21.3	y5
HNTYGVDC[+57.021464]EK(+2)	5	10	Positive	611.761	551.213	21.3	y4
HNTYGVDC[+57.021464]EK(+2)	5	10	Positive	611.761	436.186	21.3	y3
HNTYGVDC[+57.021464]EK(+2)	5	10	Positive	611.761	276.155	21.3	y2
LSAEDLVLEGAGLR(+2)	5	10	Positive	721.896	1171.63	24.6	y11
LSAEDLVLEGAGLR(+2)	5	10	Positive	721.896	1042.59	24.6	y10
LSAEDLVLEGAGLR(+2)	5	10	Positive	721.896	814.478	24.6	y8
LSAEDLVLEGAGLR(+2)	5	10	Positive	721.896	715.41	24.6	y7
LSAEDLVLEGAGLR(+2)	5	10	Positive	721.896	473.283	24.6	y5
VLALPEPSPAAPTLR(+2)	5	10	Positive	766.445	1248.69	25.9	y12
VLALPEPSPAAPTLR(+2)	5	10	Positive	766.445	1135.61	25.9	y11
VLALPEPSPAAPTLR(+2)	5	10	Positive	766.445	1038.56	25.9	y10
VLALPEPSPAAPTLR(+2)	5	10	Positive	766.445	909.515	25.9	y9
GGAEGELQALR(+2)	5	10	Positive	550.788	786.447	19.4	y7
GGAEGELQALR(+2)	5	10	Positive	550.788	729.425	19.4	y6
GGAEGELQALR(+2)	5	10	Positive	550.788	600.383	19.4	y5
GGAEGELQALR(+2)	5	10	Positive	550.788	487.299	19.4	y4
ALQALEELR(+2)	5	10	Positive	521.798	730.409	18.6	y6
ALQALEELR(+2)	5	10	Positive	521.798	659.372	18.6	y5
ALQALEELR(+2)	5	10	Positive	521.798	546.288	18.6	y4
ALQALEELR(+2)	5	10	Positive	521.798	417.246	18.6	y3
SLVPAAELLESR(+2)	5	10	Positive	642.861	985.531	22.2	y9
SLVPAAELLESR(+2)	5	10	Positive	642.861	888.479	22.2	y8
SLVPAAELLESR(+2)	5	10	Positive	642.861	817.441	22.2	y7
SLVPAAELLESR(+2)	5	10	Positive	642.861	746.404	22.2	y6
SLVPAAELLESR(+2)	5	10	Positive	642.861	262.151	22.2	y2
APVPASELLASGVLSR(+2)	5	10	Positive	783.946	1299.73	26.4	y13
APVPASELLASGVLSR(+2)	5	10	Positive	783.946	802.478	26.4	y8
APVPASELLASGVLSR(+2)	5	10	Positive	783.946	689.394	26.4	y7
APVPASELLASGVLSR(+2)	5	10	Positive	783.946	618.357	26.4	y6
LLDAQLATGGIVDPR(+2)	5	10	Positive	769.93	998.563	26	y10
LLDAQLATGGIVDPR(+2)	5	10	Positive	769.93	885.479	26	y9
LLDAQLATGGIVDPR(+2)	5	10	Positive	769.93	814.442	26	y8
LLDAQLATGGIVDPR(+2)	5	10	Positive	769.93	713.394	26	y7
LLDAQLATGGIVDPR(+2)	5	10	Positive	769.93	272.172	26	y2
NLVDNITGQR(+2)	5	10	Positive	565.301	803.401	19.9	y7
NLVDNITGQR(+2)	5	10	Positive	565.301	688.374	19.9	y6
NLVDNITGQR(+2)	5	10	Positive	565.301	461.247	19.9	y4
NLVDNITGQR(+2)	5	10	Positive	565.301	360.199	19.9	y3
LLEAAAQSTK(+2)	5	10	Positive	516.29	676.362	18.4	y7
LLEAAAQSTK(+2)	5	10	Positive	516.29	605.325	18.4	y6
LLEAAAQSTK(+2)	5	10	Positive	516.29	534.288	18.4	y5
LLEAAAQSTK(+2)	5	10	Positive	516.29	335.193	18.4	y3
DLQFVEVTDVK(+2)	5	10	Positive	646.84	936.504	22.3	y8
DLQFVEVTDVK(+2)	5	10	Positive	646.84	789.435	22.3	y7
DLQFVEVTDVK(+2)	5	10	Positive	646.84	690.367	22.3	y6
DLQFVEVTDVK(+2)	5	10	Positive	646.84	462.256	22.3	y4
DLQFVEVTDVK(+2)	5	10	Positive	646.84	246.181	22.3	y2
NTFAEVTGLSPGVTYYFK(+2)	5	10	Positive	997.498	1431.75	32.8	y13
NTFAEVTGLSPGVTYYFK(+2)	5	10	Positive	997.498	1332.68	32.8	y12
NTFAEVTGLSPGVTYYFK(+2)	5	10	Positive	997.498	1231.64	32.8	y11
NTFAEVTGLSPGVTYYFK(+2)	5	10	Positive	997.498	1174.61	32.8	y10
NTFAEVTGLSPGVTYYFK(+2)	5	10	Positive	997.498	1061.53	32.8	y9
NTFAEVTGLSPGVTYYFK(+2)	5	10	Positive	997.498	974.498	32.8	y8
NTFAEVTGLSPGVTYYFK(+2)	5	10	Positive	997.498	721.356	32.8	y5
NTFAEVTGLSPGVTYYFK(+2)	5	10	Positive	997.498	457.245	32.8	y3
NLQPASEYTVSLVAIK(+2)	5	10	Positive	866.977	1377.76	28.9	y13
NLQPASEYTVSLVAIK(+2)	5	10	Positive	866.977	1209.67	28.9	y11
NLQPASEYTVSLVAIK(+2)	5	10	Positive	866.977	1122.64	28.9	y10
NLQPASEYTVSLVAIK(+2)	5	10	Positive	866.977	993.598	28.9	y9
NLQPASEYTVSLVAIK(+2)	5	10	Positive	866.977	830.535	28.9	y8
NLQPASEYTVSLVAIK(+2)	5	10	Positive	866.977	630.418	28.9	y6
NLQPASEYTVSLVAIK(+2)	5	10	Positive	866.977	331.234	28.9	y3
STTPDITGYR(+2)	5	10	Positive	555.774	821.415	19.6	y7
STTPDITGYR(+2)	5	10	Positive	555.774	724.362	19.6	y6
STTPDITGYR(+2)	5	10	Positive	555.774	609.335	19.6	y5
STTPDITGYR(+2)	5	10	Positive	555.774	496.251	19.6	y4
STTPDITGYR(+2)	5	10	Positive	555.774	395.204	19.6	y3
WLPSSSPVTGYR(+2)	5	10	Positive	675.346	1050.52	23.2	y10
WLPSSSPVTGYR(+2)	5	10	Positive	675.346	953.469	23.2	y9
WLPSSSPVTGYR(+2)	5	10	Positive	675.346	866.437	23.2	y8
WLPSSSPVTGYR(+2)	5	10	Positive	675.346	779.405	23.2	y7
WLPSSSPVTGYR(+2)	5	10	Positive	675.346	692.373	23.2	y6
GLAFTDVDVDSIK(+2)	5	10	Positive	690.356	1138.56	23.6	y10
GLAFTDVDVDSIK(+2)	5	10	Positive	690.356	991.494	23.6	y9
GLAFTDVDVDSIK(+2)	5	10	Positive	690.356	890.447	23.6	y8
GLAFTDVDVDSIK(+2)	5	10	Positive	690.356	775.42	23.6	y7
GLAFTDVDVDSIK(+2)	5	10	Positive	690.356	676.351	23.6	y6
GLAFTDVDVDSIK(+2)	5	10	Positive	690.356	561.324	23.6	y5
GLAFTDVDVDSIK(+2)	5	10	Positive	690.356	462.256	23.6	y4
SYTITGLQPGTDYK(+2)	5	10	Positive	772.385	1192.62	26.1	y11
SYTITGLQPGTDYK(+2)	5	10	Positive	772.385	1079.54	26.1	y10
SYTITGLQPGTDYK(+2)	5	10	Positive	772.385	978.489	26.1	y9
SYTITGLQPGTDYK(+2)	5	10	Positive	772.385	921.468	26.1	y8
SYTITGLQPGTDYK(+2)	5	10	Positive	772.385	808.384	26.1	y7
SYTITGLQPGTDYK(+2)	5	10	Positive	772.385	680.325	26.1	y6
SYTITGLQPGTDYK(+2)	5	10	Positive	772.385	310.176	26.1	y2
IYLYTLNDNAR(+2)	5	10	Positive	678.351	966.464	23.3	y8
IYLYTLNDNAR(+2)	5	10	Positive	678.351	803.401	23.3	y7
IYLYTLNDNAR(+2)	5	10	Positive	678.351	702.353	23.3	y6
IYLYTLNDNAR(+2)	5	10	Positive	678.351	475.226	23.3	y4
IYLYTLNDNAR(+2)	5	10	Positive	678.351	360.199	23.3	y3
VLFASQEIPASPFR(+2)	5	10	Positive	781.422	1202.62	26.3	y11
VLFASQEIPASPFR(+2)	5	10	Positive	781.422	1131.58	26.3	y10
VLFASQEIPASPFR(+2)	5	10	Positive	781.422	1044.55	26.3	y9
VLFASQEIPASPFR(+2)	5	10	Positive	781.422	916.489	26.3	y8
VLFASQEIPASPFR(+2)	5	10	Positive	781.422	787.446	26.3	y7
VLFASQEIPASPFR(+2)	5	10	Positive	781.422	419.24	26.3	y3
SPFTVGVAAPLDLSK(+2)	5	10	Positive	751.416	1170.67	25.4	y12
SPFTVGVAAPLDLSK(+2)	5	10	Positive	751.416	1069.63	25.4	y11
SPFTVGVAAPLDLSK(+2)	5	10	Positive	751.416	970.557	25.4	y10
SPFTVGVAAPLDLSK(+2)	5	10	Positive	751.416	913.535	25.4	y9
SPFTVGVAAPLDLSK(+2)	5	10	Positive	751.416	814.467	25.4	y8
SPFTVGVAAPLDLSK(+2)	5	10	Positive	751.416	743.43	25.4	y7
SPFTVGVAAPLDLSK(+2)	5	10	Positive	751.416	672.393	25.4	y6
LDVTILSPSR(+2)	5	10	Positive	550.819	773.452	19.4	y7
LDVTILSPSR(+2)	5	10	Positive	550.819	672.404	19.4	y6
LDVTILSPSR(+2)	5	10	Positive	550.819	559.32	19.4	y5
LDVTILSPSR(+2)	5	10	Positive	550.819	446.236	19.4	y4
IAGPGLGSGVR(+2)	5	10	Positive	492.285	742.421	17.7	y8
IAGPGLGSGVR(+2)	5	10	Positive	492.285	645.368	17.7	y7
IAGPGLGSGVR(+2)	5	10	Positive	492.285	588.346	17.7	y6
IAGPGLGSGVR(+2)	5	10	Positive	492.285	475.262	17.7	y5
VLQSFTVDSSK(+2)	5	10	Positive	605.819	870.42	21.1	y8
VLQSFTVDSSK(+2)	5	10	Positive	605.819	783.388	21.1	y7
VLQSFTVDSSK(+2)	5	10	Positive	605.819	636.32	21.1	y6
VLQSFTVDSSK(+2)	5	10	Positive	605.819	436.204	21.1	y4
AGLAPLEVR(+2)	5	10	Positive	463.276	684.404	16.8	y6
AGLAPLEVR(+2)	5	10	Positive	463.276	613.367	16.8	y5
AGLAPLEVR(+2)	5	10	Positive	463.276	516.314	16.8	y4
AGLAPLEVR(+2)	5	10	Positive	463.276	403.23	16.8	y3
AGLAPLEVR(+2)	5	10	Positive	463.276	274.187	16.8	y2
