# Supplementary material for: A large-scale targeted proteomics of serum and tissue shows the utility of classifying high grade and low grade meningioma tumors
Source: Clin Proteomics. 2023 Sep 29;20:41. doi: 10.1186/s12014-023-09426-9 (PMC10540342; doi:10.1186/s12014-023-09426-9)
Supplement: Supplementary file 6 — Supplementary Material 6 [file 12014_2023_9426_MOESM6_ESM.xlsx]

## Sheet: Sheet1
Compound	Retention Time (min)	RT Window (min)	Polarity	Precursor (m/z)	Product (m/z)	Collision Energy (V)	Fragment Ion
TEGDGVYTLNNEK(+2)	5	10	Positive	720.336	1209.57	24.5	y11
TEGDGVYTLNNEK(+2)	5	10	Positive	720.336	1152.55	24.5	y10
TEGDGVYTLNNEK(+2)	5	10	Positive	720.336	1037.53	24.5	y9
TEGDGVYTLNNEK(+2)	5	10	Positive	720.336	980.505	24.5	y8
TEGDGVYTLNNEK(+2)	5	10	Positive	720.336	881.436	24.5	y7
TEGDGVYTLNNEK(+2)	5	10	Positive	720.336	718.373	24.5	y6
TEGDGVYTLNNEK(+2)	5	10	Positive	720.336	617.325	24.5	y5
TEGDGVYTLNNEK(+2)	5	10	Positive	720.336	504.241	24.5	y4
VGYVSGWGR(+2)	5	10	Positive	490.751	881.426	17.6	y8
VGYVSGWGR(+2)	5	10	Positive	490.751	824.405	17.6	y7
VGYVSGWGR(+2)	5	10	Positive	490.751	661.342	17.6	y6
VGYVSGWGR(+2)	5	10	Positive	490.751	562.273	17.6	y5
VGYVSGWGR(+2)	5	10	Positive	490.751	475.241	17.6	y4
VGYVSGWGR(+2)	5	10	Positive	490.751	418.22	17.6	y3
VGYVSGWGR(+2)	5	10	Positive	490.751	232.14	17.6	y2
VGYVSGWGR(+2)	5	10	Positive	490.751	175.119	17.6	y1
VTSIQDWVQK(+2)	5	10	Positive	602.322	1104.57	21	y9
VTSIQDWVQK(+2)	5	10	Positive	602.322	1003.52	21	y8
VTSIQDWVQK(+2)	5	10	Positive	602.322	916.489	21	y7
VTSIQDWVQK(+2)	5	10	Positive	602.322	803.405	21	y6
VTSIQDWVQK(+2)	5	10	Positive	602.322	675.346	21	y5
VTSIQDWVQK(+2)	5	10	Positive	602.322	560.319	21	y4
VTSIQDWVQK(+2)	5	10	Positive	602.322	275.171	21	y2
VTSIQDWVQK(+2)	5	10	Positive	602.322	147.113	21	y1
LAVYQAGAR(+2)	5	10	Positive	474.766	764.405	17.1	y7
LAVYQAGAR(+2)	5	10	Positive	474.766	665.337	17.1	y6
LAVYQAGAR(+2)	5	10	Positive	474.766	502.273	17.1	y5
LAVYQAGAR(+2)	5	10	Positive	474.766	374.215	17.1	y4
LAVYQAGAR(+2)	5	10	Positive	474.766	303.178	17.1	y3
LGPLVEQGR(+2)	5	10	Positive	484.779	855.468	17.4	y8
LGPLVEQGR(+2)	5	10	Positive	484.779	798.447	17.4	y7
LGPLVEQGR(+2)	5	10	Positive	484.779	701.394	17.4	y6
LGPLVEQGR(+2)	5	10	Positive	484.779	588.31	17.4	y5
LGPLVEQGR(+2)	5	10	Positive	484.779	489.242	17.4	y4
LGPLVEQGR(+2)	5	10	Positive	484.779	360.199	17.4	y3
LGPLVEQGR(+2)	5	10	Positive	484.779	232.14	17.4	y2
AATVGSLAGQPLQER(+2)	5	10	Positive	749.404	1098.59	25.4	y10
AATVGSLAGQPLQER(+2)	5	10	Positive	749.404	898.474	25.4	y8
AATVGSLAGQPLQER(+2)	5	10	Positive	749.404	827.437	25.4	y7
AATVGSLAGQPLQER(+2)	5	10	Positive	749.404	770.416	25.4	y6
AATVGSLAGQPLQER(+2)	5	10	Positive	749.404	642.357	25.4	y5
AATVGSLAGQPLQER(+2)	5	10	Positive	749.404	304.162	25.4	y2
LQAEAFQAR(+2)	5	10	Positive	517.274	792.4	18.4	y7
LQAEAFQAR(+2)	5	10	Positive	517.274	721.363	18.4	y6
LQAEAFQAR(+2)	5	10	Positive	517.274	592.32	18.4	y5
LQAEAFQAR(+2)	5	10	Positive	517.274	521.283	18.4	y4
LQAEAFQAR(+2)	5	10	Positive	517.274	374.215	18.4	y3
LQAEAFQAR(+2)	5	10	Positive	517.274	246.156	18.4	y2
GSSTWLTAFVLK(+2)	5	10	Positive	655.361	977.582	22.6	y8
GSSTWLTAFVLK(+2)	5	10	Positive	655.361	791.503	22.6	y7
GSSTWLTAFVLK(+2)	5	10	Positive	655.361	678.418	22.6	y6
GSSTWLTAFVLK(+2)	5	10	Positive	655.361	506.334	22.6	y4
GSSTWLTAFVLK(+2)	5	10	Positive	655.361	359.265	22.6	y3
GSSTWLTAFVLK(+2)	5	10	Positive	655.361	260.197	22.6	y2
GSSTWLTAFVLK(+2)	5	10	Positive	655.361	147.113	22.6	y1
ASSFLGEK(+2)	5	10	Positive	419.718	680.361	15.5	y6
ASSFLGEK(+2)	5	10	Positive	419.718	593.329	15.5	y5
ASSFLGEK(+2)	5	10	Positive	419.718	446.261	15.5	y4
ASSFLGEK(+2)	5	10	Positive	419.718	333.177	15.5	y3
AEMADQAAAWLTR(+2)	5	10	Positive	717.345	1102.56	24.4	y10
AEMADQAAAWLTR(+2)	5	10	Positive	717.345	1031.53	24.4	y9
AEMADQAAAWLTR(+2)	5	10	Positive	717.345	916.5	24.4	y8
AEMADQAAAWLTR(+2)	5	10	Positive	717.345	646.367	24.4	y5
AEMADQAAAWLTR(+2)	5	10	Positive	717.345	575.33	24.4	y4
AEMADQAAAWLTR(+2)	5	10	Positive	717.345	389.251	24.4	y3
TLLSNLEEAK(+2)	5	10	Positive	559.308	903.478	19.7	y8
TLLSNLEEAK(+2)	5	10	Positive	559.308	790.394	19.7	y7
TLLSNLEEAK(+2)	5	10	Positive	559.308	347.193	19.7	y3
TLLSNLEEAK(+2)	5	10	Positive	559.308	218.15	19.7	y2
ASSIIDELFQDR(+2)	5	10	Positive	697.351	1148.59	23.8	y9
ASSIIDELFQDR(+2)	5	10	Positive	697.351	1035.51	23.8	y8
ASSIIDELFQDR(+2)	5	10	Positive	697.351	922.426	23.8	y7
ASSIIDELFQDR(+2)	5	10	Positive	697.351	807.4	23.8	y6
ASSIIDELFQDR(+2)	5	10	Positive	697.351	678.357	23.8	y5
ASSIIDELFQDR(+2)	5	10	Positive	697.351	565.273	23.8	y4
ASSIIDELFQDR(+2)	5	10	Positive	697.351	418.204	23.8	y3
ASSIIDELFQDR(+2)	5	10	Positive	697.351	175.119	23.8	y1
EILSVDC[+57.021464]STNNPSQAK(+2)	5	10	Positive	881.917	1407.62	29.4	y13
EILSVDC[+57.021464]STNNPSQAK(+2)	5	10	Positive	881.917	1320.58	29.4	y12
EILSVDC[+57.021464]STNNPSQAK(+2)	5	10	Positive	881.917	1221.52	29.4	y11
EILSVDC[+57.021464]STNNPSQAK(+2)	5	10	Positive	881.917	1106.49	29.4	y10
EILSVDC[+57.021464]STNNPSQAK(+2)	5	10	Positive	881.917	859.427	29.4	y8
EILSVDC[+57.021464]STNNPSQAK(+2)	5	10	Positive	881.917	644.336	29.4	y6
EILSVDC[+57.021464]STNNPSQAK(+2)	5	10	Positive	881.917	530.293	29.4	y5
ELDESLQVAER(+2)	5	10	Positive	644.822	1046.51	22.2	y9
ELDESLQVAER(+2)	5	10	Positive	644.822	931.484	22.2	y8
ELDESLQVAER(+2)	5	10	Positive	644.822	802.442	22.2	y7
ELDESLQVAER(+2)	5	10	Positive	644.822	715.41	22.2	y6
ELDESLQVAER(+2)	5	10	Positive	644.822	474.267	22.2	y4
ELDESLQVAER(+2)	5	10	Positive	644.822	375.199	22.2	y3
ELDESLQVAER(+2)	5	10	Positive	644.822	304.162	22.2	y2
YWGVASFLQK(+2)	5	10	Positive	599.816	1035.56	20.9	y9
YWGVASFLQK(+2)	5	10	Positive	599.816	849.483	20.9	y8
YWGVASFLQK(+2)	5	10	Positive	599.816	792.461	20.9	y7
YWGVASFLQK(+2)	5	10	Positive	599.816	693.393	20.9	y6
YWGVASFLQK(+2)	5	10	Positive	599.816	622.356	20.9	y5
YWGVASFLQK(+2)	5	10	Positive	599.816	535.324	20.9	y4
YWGVASFLQK(+2)	5	10	Positive	599.816	388.255	20.9	y3
YWGVASFLQK(+2)	5	10	Positive	599.816	275.171	20.9	y2
LLNLDGTC[+57.021464]ADSYSFVFSR(+2)	5	10	Positive	1032.99	1496.65	33.9	y13
LLNLDGTC[+57.021464]ADSYSFVFSR(+2)	5	10	Positive	1032.99	1338.58	33.9	y11
LLNLDGTC[+57.021464]ADSYSFVFSR(+2)	5	10	Positive	1032.99	1178.55	33.9	y10
LLNLDGTC[+57.021464]ADSYSFVFSR(+2)	5	10	Positive	1032.99	742.388	33.9	y6
LLNLDGTC[+57.021464]ADSYSFVFSR(+2)	5	10	Positive	1032.99	508.288	33.9	y4
LLNLDGTC[+57.021464]ADSYSFVFSR(+2)	5	10	Positive	1032.99	409.219	33.9	y3
QEELC[+57.021464]LAR(+2)	5	10	Positive	509.752	761.397	18.2	y6
QEELC[+57.021464]LAR(+2)	5	10	Positive	509.752	632.355	18.2	y5
QEELC[+57.021464]LAR(+2)	5	10	Positive	509.752	519.271	18.2	y4
QEELC[+57.021464]LAR(+2)	5	10	Positive	509.752	359.24	18.2	y3
QEELC[+57.021464]LAR(+2)	5	10	Positive	509.752	246.156	18.2	y2
DLLLPQPDLR(+2)	5	10	Positive	590.34	1064.65	20.6	y9
DLLLPQPDLR(+2)	5	10	Positive	590.34	951.562	20.6	y8
DLLLPQPDLR(+2)	5	10	Positive	590.34	838.478	20.6	y7
DLLLPQPDLR(+2)	5	10	Positive	590.34	725.394	20.6	y6
DLLLPQPDLR(+2)	5	10	Positive	590.34	628.341	20.6	y5
DLLLPQPDLR(+2)	5	10	Positive	590.34	500.283	20.6	y4
DLLLPQPDLR(+2)	5	10	Positive	590.34	403.23	20.6	y3
DLLLPQPDLR(+2)	5	10	Positive	590.34	288.203	20.6	y2
YLFLNGNK(+2)	5	10	Positive	484.763	805.457	17.4	y7
YLFLNGNK(+2)	5	10	Positive	484.763	692.373	17.4	y6
YLFLNGNK(+2)	5	10	Positive	484.763	545.304	17.4	y5
YLFLNGNK(+2)	5	10	Positive	484.763	318.177	17.4	y3
YLFLNGNK(+2)	5	10	Positive	484.763	261.156	17.4	y2
GQTLLAVAK(+2)	5	10	Positive	450.779	715.471	16.4	y7
GQTLLAVAK(+2)	5	10	Positive	450.779	614.424	16.4	y6
GQTLLAVAK(+2)	5	10	Positive	450.779	501.34	16.4	y5
GQTLLAVAK(+2)	5	10	Positive	450.779	317.218	16.4	y3
GQTLLAVAK(+2)	5	10	Positive	450.779	218.15	16.4	y2
ALYLQYTDETFR(+2)	5	10	Positive	760.375	1335.62	25.7	y10
ALYLQYTDETFR(+2)	5	10	Positive	760.375	1172.56	25.7	y9
ALYLQYTDETFR(+2)	5	10	Positive	760.375	1059.47	25.7	y8
ALYLQYTDETFR(+2)	5	10	Positive	760.375	931.416	25.7	y7
ALYLQYTDETFR(+2)	5	10	Positive	760.375	768.352	25.7	y6
ALYLQYTDETFR(+2)	5	10	Positive	760.375	667.305	25.7	y5
ALYLQYTDETFR(+2)	5	10	Positive	760.375	552.278	25.7	y4
ALYLQYTDETFR(+2)	5	10	Positive	760.375	423.235	25.7	y3
DIASGLIGPLIIC[+57.021464]K(+2)	5	10	Positive	735.423	1170.69	25	y11
DIASGLIGPLIIC[+57.021464]K(+2)	5	10	Positive	735.423	1083.66	25	y10
DIASGLIGPLIIC[+57.021464]K(+2)	5	10	Positive	735.423	913.554	25	y8
DIASGLIGPLIIC[+57.021464]K(+2)	5	10	Positive	735.423	800.47	25	y7
DIASGLIGPLIIC[+57.021464]K(+2)	5	10	Positive	735.423	743.448	25	y6
DIASGLIGPLIIC[+57.021464]K(+2)	5	10	Positive	735.423	420.228	25	y3
DIASGLIGPLIIC[+57.021464]K(+2)	5	10	Positive	735.423	307.143	25	y2
GAYPLSIEPIGVR(+2)	5	10	Positive	686.385	1080.64	23.5	y10
GAYPLSIEPIGVR(+2)	5	10	Positive	686.385	983.588	23.5	y9
GAYPLSIEPIGVR(+2)	5	10	Positive	686.385	870.504	23.5	y8
GAYPLSIEPIGVR(+2)	5	10	Positive	686.385	783.472	23.5	y7
GAYPLSIEPIGVR(+2)	5	10	Positive	686.385	670.388	23.5	y6
GAYPLSIEPIGVR(+2)	5	10	Positive	686.385	331.209	23.5	y3
EVGPTNADPVC[+57.021464]LAK(+2)	5	10	Positive	735.866	1242.61	25	y12
EVGPTNADPVC[+57.021464]LAK(+2)	5	10	Positive	735.866	1088.54	25	y10
EVGPTNADPVC[+57.021464]LAK(+2)	5	10	Positive	735.866	987.493	25	y9
EVGPTNADPVC[+57.021464]LAK(+2)	5	10	Positive	735.866	873.45	25	y8
EVGPTNADPVC[+57.021464]LAK(+2)	5	10	Positive	735.866	802.413	25	y7
EVGPTNADPVC[+57.021464]LAK(+2)	5	10	Positive	735.866	687.386	25	y6
EVGPTNADPVC[+57.021464]LAK(+2)	5	10	Positive	735.866	491.265	25	y4
EVGPTNADPVC[+57.021464]LAK(+2)	5	10	Positive	735.866	218.15	25	y2
GEWTC[+57.021464]IAYSQLR(+2)	5	10	Positive	742.353	1111.56	25.2	y9
GEWTC[+57.021464]IAYSQLR(+2)	5	10	Positive	742.353	1010.51	25.2	y8
GEWTC[+57.021464]IAYSQLR(+2)	5	10	Positive	742.353	850.478	25.2	y7
GEWTC[+57.021464]IAYSQLR(+2)	5	10	Positive	742.353	737.394	25.2	y6
GEWTC[+57.021464]IAYSQLR(+2)	5	10	Positive	742.353	666.357	25.2	y5
GEWTC[+57.021464]IAYSQLR(+2)	5	10	Positive	742.353	503.294	25.2	y4
GEWTC[+57.021464]IAYSQLR(+2)	5	10	Positive	742.353	416.262	25.2	y3
GEWTC[+57.021464]IAYSQLR(+2)	5	10	Positive	742.353	175.119	25.2	y1
STTPDITGYR(+2)	5	10	Positive	555.774	922.463	19.6	y8
STTPDITGYR(+2)	5	10	Positive	555.774	821.415	19.6	y7
STTPDITGYR(+2)	5	10	Positive	555.774	724.362	19.6	y6
STTPDITGYR(+2)	5	10	Positive	555.774	609.335	19.6	y5
STTPDITGYR(+2)	5	10	Positive	555.774	496.251	19.6	y4
STTPDITGYR(+2)	5	10	Positive	555.774	395.204	19.6	y3
STTPDITGYR(+2)	5	10	Positive	555.774	175.119	19.6	y1
WLPSSSPVTGYR(+2)	5	10	Positive	675.346	1050.52	23.2	y10
WLPSSSPVTGYR(+2)	5	10	Positive	675.346	953.469	23.2	y9
WLPSSSPVTGYR(+2)	5	10	Positive	675.346	866.437	23.2	y8
WLPSSSPVTGYR(+2)	5	10	Positive	675.346	779.405	23.2	y7
WLPSSSPVTGYR(+2)	5	10	Positive	675.346	692.373	23.2	y6
WLPSSSPVTGYR(+2)	5	10	Positive	675.346	496.251	23.2	y4
IYLYTLNDNAR(+2)	5	10	Positive	678.351	1079.55	23.3	y9
IYLYTLNDNAR(+2)	5	10	Positive	678.351	966.464	23.3	y8
IYLYTLNDNAR(+2)	5	10	Positive	678.351	803.401	23.3	y7
IYLYTLNDNAR(+2)	5	10	Positive	678.351	702.353	23.3	y6
IYLYTLNDNAR(+2)	5	10	Positive	678.351	589.269	23.3	y5
IYLYTLNDNAR(+2)	5	10	Positive	678.351	475.226	23.3	y4
IYLYTLNDNAR(+2)	5	10	Positive	678.351	360.199	23.3	y3
EYLGAIC[+57.021464]SC[+57.021464]TC[+57.021464]FGGQR(+2)	5	10	Positive	939.9	1345.54	31.1	y11
EYLGAIC[+57.021464]SC[+57.021464]TC[+57.021464]FGGQR(+2)	5	10	Positive	939.9	1232.46	31.1	y10
EYLGAIC[+57.021464]SC[+57.021464]TC[+57.021464]FGGQR(+2)	5	10	Positive	939.9	1072.43	31.1	y9
EYLGAIC[+57.021464]SC[+57.021464]TC[+57.021464]FGGQR(+2)	5	10	Positive	939.9	417.22	31.1	y4
SGLSTGWTQLSK(+2)	5	10	Positive	632.83	1007.52	21.9	y9
SGLSTGWTQLSK(+2)	5	10	Positive	632.83	920.484	21.9	y8
SGLSTGWTQLSK(+2)	5	10	Positive	632.83	762.414	21.9	y6
SGLSTGWTQLSK(+2)	5	10	Positive	632.83	576.335	21.9	y5
SGLSTGWTQLSK(+2)	5	10	Positive	632.83	475.287	21.9	y4
SGLSTGWTQLSK(+2)	5	10	Positive	632.83	347.229	21.9	y3
SGLSTGWTQLSK(+2)	5	10	Positive	632.83	234.145	21.9	y2
LLELTGPK(+2)	5	10	Positive	435.768	757.445	16	y7
LLELTGPK(+2)	5	10	Positive	435.768	644.361	16	y6
LLELTGPK(+2)	5	10	Positive	435.768	515.319	16	y5
LLELTGPK(+2)	5	10	Positive	435.768	402.235	16	y4
LLELTGPK(+2)	5	10	Positive	435.768	301.187	16	y3
VTLTC[+57.021464]VAPLSGVDFQLR(+2)	5	10	Positive	938.503	1461.75	31.1	y13
VTLTC[+57.021464]VAPLSGVDFQLR(+2)	5	10	Positive	938.503	1301.72	31.1	y12
VTLTC[+57.021464]VAPLSGVDFQLR(+2)	5	10	Positive	938.503	1202.65	31.1	y11
VTLTC[+57.021464]VAPLSGVDFQLR(+2)	5	10	Positive	938.503	1131.62	31.1	y10
VTLTC[+57.021464]VAPLSGVDFQLR(+2)	5	10	Positive	938.503	834.447	31.1	y7
VTLTC[+57.021464]VAPLSGVDFQLR(+2)	5	10	Positive	938.503	678.357	31.1	y5
VTLTC[+57.021464]VAPLSGVDFQLR(+2)	5	10	Positive	938.503	563.33	31.1	y4
ATWSGAVLAGR(+2)	5	10	Positive	544.795	916.5	19.2	y9
ATWSGAVLAGR(+2)	5	10	Positive	544.795	730.421	19.2	y8
ATWSGAVLAGR(+2)	5	10	Positive	544.795	643.389	19.2	y7
ATWSGAVLAGR(+2)	5	10	Positive	544.795	586.367	19.2	y6
ATWSGAVLAGR(+2)	5	10	Positive	544.795	515.33	19.2	y5
ATWSGAVLAGR(+2)	5	10	Positive	544.795	303.178	19.2	y3
ATWSGAVLAGR(+2)	5	10	Positive	544.795	232.14	19.2	y2
C[+57.021464]EGPIPDVTFELLR(+2)	5	10	Positive	823.416	1356.75	27.6	y12
C[+57.021464]EGPIPDVTFELLR(+2)	5	10	Positive	823.416	1299.73	27.6	y11
C[+57.021464]EGPIPDVTFELLR(+2)	5	10	Positive	823.416	1202.68	27.6	y10
C[+57.021464]EGPIPDVTFELLR(+2)	5	10	Positive	823.416	1089.59	27.6	y9
C[+57.021464]EGPIPDVTFELLR(+2)	5	10	Positive	823.416	877.514	27.6	y7
C[+57.021464]EGPIPDVTFELLR(+2)	5	10	Positive	823.416	778.446	27.6	y6
C[+57.021464]EGPIPDVTFELLR(+2)	5	10	Positive	823.416	677.398	27.6	y5
DLATVYVDVLK(+2)	5	10	Positive	618.347	1007.58	21.5	y9
DLATVYVDVLK(+2)	5	10	Positive	618.347	936.54	21.5	y8
DLATVYVDVLK(+2)	5	10	Positive	618.347	835.492	21.5	y7
DLATVYVDVLK(+2)	5	10	Positive	618.347	736.424	21.5	y6
DLATVYVDVLK(+2)	5	10	Positive	618.347	573.361	21.5	y5
DLATVYVDVLK(+2)	5	10	Positive	618.347	474.292	21.5	y4
DLATVYVDVLK(+2)	5	10	Positive	618.347	260.197	21.5	y2
DLATVYVDVLK(+2)	5	10	Positive	618.347	147.113	21.5	y1
LLDNWDSVTSTFSK(+2)	5	10	Positive	806.896	1386.62	27.1	y12
LLDNWDSVTSTFSK(+2)	5	10	Positive	806.896	1271.59	27.1	y11
LLDNWDSVTSTFSK(+2)	5	10	Positive	806.896	1157.55	27.1	y10
LLDNWDSVTSTFSK(+2)	5	10	Positive	806.896	971.468	27.1	y9
LLDNWDSVTSTFSK(+2)	5	10	Positive	806.896	856.441	27.1	y8
LLDNWDSVTSTFSK(+2)	5	10	Positive	806.896	769.409	27.1	y7
LLDNWDSVTSTFSK(+2)	5	10	Positive	806.896	670.341	27.1	y6
LLDNWDSVTSTFSK(+2)	5	10	Positive	806.896	569.293	27.1	y5
VQPYLDDFQK(+2)	5	10	Positive	626.814	1025.49	21.7	y8
VQPYLDDFQK(+2)	5	10	Positive	626.814	928.441	21.7	y7
VQPYLDDFQK(+2)	5	10	Positive	626.814	765.378	21.7	y6
VQPYLDDFQK(+2)	5	10	Positive	626.814	652.294	21.7	y5
VQPYLDDFQK(+2)	5	10	Positive	626.814	537.267	21.7	y4
VQPYLDDFQK(+2)	5	10	Positive	626.814	422.24	21.7	y3
VQPYLDDFQK(+2)	5	10	Positive	626.814	275.171	21.7	y2
VQPYLDDFQK(+2)	5	10	Positive	626.814	147.113	21.7	y1
THLAPYSDELR(+2)	5	10	Positive	651.327	1063.54	22.4	y9
THLAPYSDELR(+2)	5	10	Positive	651.327	950.458	22.4	y8
THLAPYSDELR(+2)	5	10	Positive	651.327	879.421	22.4	y7
THLAPYSDELR(+2)	5	10	Positive	651.327	782.368	22.4	y6
THLAPYSDELR(+2)	5	10	Positive	651.327	619.305	22.4	y5
THLAPYSDELR(+2)	5	10	Positive	651.327	417.246	22.4	y3
THLAPYSDELR(+2)	5	10	Positive	651.327	288.203	22.4	y2
ATEHLSTLSEK(+2)	5	10	Positive	608.314	1043.54	21.2	y9
ATEHLSTLSEK(+2)	5	10	Positive	608.314	777.435	21.2	y7
ATEHLSTLSEK(+2)	5	10	Positive	608.314	664.351	21.2	y6
ATEHLSTLSEK(+2)	5	10	Positive	608.314	363.187	21.2	y3
ATEHLSTLSEK(+2)	5	10	Positive	608.314	147.113	21.2	y1
AKPALEDLR(+2)	5	10	Positive	506.792	813.446	18.1	y7
AKPALEDLR(+2)	5	10	Positive	506.792	716.394	18.1	y6
AKPALEDLR(+2)	5	10	Positive	506.792	645.357	18.1	y5
AKPALEDLR(+2)	5	10	Positive	506.792	532.273	18.1	y4
AKPALEDLR(+2)	5	10	Positive	506.792	403.23	18.1	y3
AKPALEDLR(+2)	5	10	Positive	506.792	288.203	18.1	y2
AKPALEDLR(+2)	5	10	Positive	506.792	175.119	18.1	y1
QGLLPVLESFK(+2)	5	10	Positive	615.858	1102.65	21.4	y10
QGLLPVLESFK(+2)	5	10	Positive	615.858	1045.63	21.4	y9
QGLLPVLESFK(+2)	5	10	Positive	615.858	932.545	21.4	y8
QGLLPVLESFK(+2)	5	10	Positive	615.858	819.461	21.4	y7
QGLLPVLESFK(+2)	5	10	Positive	615.858	722.408	21.4	y6
QGLLPVLESFK(+2)	5	10	Positive	615.858	623.34	21.4	y5
QGLLPVLESFK(+2)	5	10	Positive	615.858	510.256	21.4	y4
QGLLPVLESFK(+2)	5	10	Positive	615.858	381.213	21.4	y3
VSFLSALEEYTK(+2)	5	10	Positive	693.861	1287.65	23.7	y11
VSFLSALEEYTK(+2)	5	10	Positive	693.861	1200.61	23.7	y10
VSFLSALEEYTK(+2)	5	10	Positive	693.861	1053.55	23.7	y9
VSFLSALEEYTK(+2)	5	10	Positive	693.861	940.462	23.7	y8
VSFLSALEEYTK(+2)	5	10	Positive	693.861	853.43	23.7	y7
VSFLSALEEYTK(+2)	5	10	Positive	693.861	782.393	23.7	y6
VSFLSALEEYTK(+2)	5	10	Positive	693.861	669.309	23.7	y5
VSFLSALEEYTK(+2)	5	10	Positive	693.861	540.266	23.7	y4
LGAC[+57.021464]NDTLQQLMEVFK(+2)	5	10	Positive	933.958	1135.62	30.9	y9
LGAC[+57.021464]NDTLQQLMEVFK(+2)	5	10	Positive	933.958	1022.53	30.9	y8
LGAC[+57.021464]NDTLQQLMEVFK(+2)	5	10	Positive	933.958	653.333	30.9	y5
LGAC[+57.021464]NDTLQQLMEVFK(+2)	5	10	Positive	933.958	522.292	30.9	y4
LGAC[+57.021464]NDTLQQLMEVFK(+2)	5	10	Positive	933.958	393.25	30.9	y3
LGAC[+57.021464]NDTLQQLMEVFK(+2)	5	10	Positive	933.958	294.181	30.9	y2
TSDQIHFFFAK(+2)	5	10	Positive	670.835	1152.58	23	y9
TSDQIHFFFAK(+2)	5	10	Positive	670.835	909.498	23	y7
TSDQIHFFFAK(+2)	5	10	Positive	670.835	796.414	23	y6
TSDQIHFFFAK(+2)	5	10	Positive	670.835	659.355	23	y5
TSDQIHFFFAK(+2)	5	10	Positive	670.835	512.287	23	y4
TSDQIHFFFAK(+2)	5	10	Positive	670.835	365.218	23	y3
TSDQIHFFFAK(+2)	5	10	Positive	670.835	218.15	23	y2
TSDQIHFFFAK(+2)	5	10	Positive	670.835	147.113	23	y1
VAEGTQVLELPFK(+2)	5	10	Positive	715.898	973.572	24.4	y8
VAEGTQVLELPFK(+2)	5	10	Positive	715.898	845.513	24.4	y7
VAEGTQVLELPFK(+2)	5	10	Positive	715.898	746.445	24.4	y6
VAEGTQVLELPFK(+2)	5	10	Positive	715.898	633.361	24.4	y5
VAEGTQVLELPFK(+2)	5	10	Positive	715.898	504.318	24.4	y4
VAEGTQVLELPFK(+2)	5	10	Positive	715.898	391.234	24.4	y3
IEDGFSLK(+2)	5	10	Positive	454.739	795.388	16.5	y7
IEDGFSLK(+2)	5	10	Positive	454.739	666.346	16.5	y6
IEDGFSLK(+2)	5	10	Positive	454.739	551.319	16.5	y5
IEDGFSLK(+2)	5	10	Positive	454.739	494.297	16.5	y4
LPGIVAEGR(+2)	5	10	Positive	456.269	701.394	16.6	y7
LPGIVAEGR(+2)	5	10	Positive	456.269	644.373	16.6	y6
LPGIVAEGR(+2)	5	10	Positive	456.269	531.289	16.6	y5
LPGIVAEGR(+2)	5	10	Positive	456.269	432.22	16.6	y4
LPGIVAEGR(+2)	5	10	Positive	456.269	232.14	16.6	y2
AFLEVNEEGSEAAASTAVVIAGR(+2)	5	10	Positive	1146.08	1359.72	37.3	y15
AFLEVNEEGSEAAASTAVVIAGR(+2)	5	10	Positive	1146.08	1086.63	37.3	y12
AFLEVNEEGSEAAASTAVVIAGR(+2)	5	10	Positive	1146.08	1015.59	37.3	y11
AFLEVNEEGSEAAASTAVVIAGR(+2)	5	10	Positive	1146.08	944.552	37.3	y10
AFLEVNEEGSEAAASTAVVIAGR(+2)	5	10	Positive	1146.08	416.262	37.3	y4
TIYTPGSTVLYR(+2)	5	10	Positive	685.869	1156.6	23.5	y10
TIYTPGSTVLYR(+2)	5	10	Positive	685.869	993.536	23.5	y9
TIYTPGSTVLYR(+2)	5	10	Positive	685.869	892.489	23.5	y8
TIYTPGSTVLYR(+2)	5	10	Positive	685.869	738.414	23.5	y6
TIYTPGSTVLYR(+2)	5	10	Positive	685.869	651.382	23.5	y5
TIYTPGSTVLYR(+2)	5	10	Positive	685.869	451.266	23.5	y3
EYVLPSFEVIVEPTEK(+2)	5	10	Positive	939.99	1487.8	31.1	y13
EYVLPSFEVIVEPTEK(+2)	5	10	Positive	939.99	1374.72	31.1	y12
EYVLPSFEVIVEPTEK(+2)	5	10	Positive	939.99	1043.56	31.1	y9
EYVLPSFEVIVEPTEK(+2)	5	10	Positive	939.99	914.519	31.1	y8
EYVLPSFEVIVEPTEK(+2)	5	10	Positive	939.99	815.451	31.1	y7
EYVLPSFEVIVEPTEK(+2)	5	10	Positive	939.99	702.367	31.1	y6
EYVLPSFEVIVEPTEK(+2)	5	10	Positive	939.99	603.298	31.1	y5
EYVLPSFEVIVEPTEK(+2)	5	10	Positive	939.99	474.256	31.1	y4
IPIEDGSGEVVLSR(+2)	5	10	Positive	735.893	1260.64	25	y12
IPIEDGSGEVVLSR(+2)	5	10	Positive	735.893	1147.56	25	y11
IPIEDGSGEVVLSR(+2)	5	10	Positive	735.893	1018.52	25	y10
IPIEDGSGEVVLSR(+2)	5	10	Positive	735.893	903.489	25	y9
IPIEDGSGEVVLSR(+2)	5	10	Positive	735.893	846.468	25	y8
IPIEDGSGEVVLSR(+2)	5	10	Positive	735.893	759.436	25	y7
IPIEDGSGEVVLSR(+2)	5	10	Positive	735.893	573.372	25	y5
IPIEDGSGEVVLSR(+2)	5	10	Positive	735.893	375.235	25	y3
VLLDGVQNPR(+2)	5	10	Positive	555.816	1011.56	19.6	y9
VLLDGVQNPR(+2)	5	10	Positive	555.816	898.474	19.6	y8
VLLDGVQNPR(+2)	5	10	Positive	555.816	785.39	19.6	y7
VLLDGVQNPR(+2)	5	10	Positive	555.816	670.363	19.6	y6
VLLDGVQNPR(+2)	5	10	Positive	555.816	613.342	19.6	y5
VLLDGVQNPR(+2)	5	10	Positive	555.816	514.273	19.6	y4
VLLDGVQNPR(+2)	5	10	Positive	555.816	386.215	19.6	y3
VLLDGVQNPR(+2)	5	10	Positive	555.816	272.172	19.6	y2
SGIPIVTSPYQIHFTK(+2)	5	10	Positive	894.488	1320.69	29.7	y11
SGIPIVTSPYQIHFTK(+2)	5	10	Positive	894.488	1221.63	29.7	y10
SGIPIVTSPYQIHFTK(+2)	5	10	Positive	894.488	1120.58	29.7	y9
SGIPIVTSPYQIHFTK(+2)	5	10	Positive	894.488	1033.55	29.7	y8
SGIPIVTSPYQIHFTK(+2)	5	10	Positive	894.488	645.372	29.7	y5
SGIPIVTSPYQIHFTK(+2)	5	10	Positive	894.488	532.288	29.7	y4
SGIPIVTSPYQIHFTK(+2)	5	10	Positive	894.488	395.229	29.7	y3
SGIPIVTSPYQIHFTK(+2)	5	10	Positive	894.488	248.16	29.7	y2
EPGQDLVVLPLSITTDFIPSFR(+2)	5	10	Positive	1222.66	1493.8	39.6	y13
EPGQDLVVLPLSITTDFIPSFR(+2)	5	10	Positive	1222.66	1283.66	39.6	y11
EPGQDLVVLPLSITTDFIPSFR(+2)	5	10	Positive	1222.66	1196.63	39.6	y10
EPGQDLVVLPLSITTDFIPSFR(+2)	5	10	Positive	1222.66	1083.55	39.6	y9
EPGQDLVVLPLSITTDFIPSFR(+2)	5	10	Positive	1222.66	982.499	39.6	y8
EPGQDLVVLPLSITTDFIPSFR(+2)	5	10	Positive	1222.66	881.452	39.6	y7
EPGQDLVVLPLSITTDFIPSFR(+2)	5	10	Positive	1222.66	766.425	39.6	y6
EPGQDLVVLPLSITTDFIPSFR(+2)	5	10	Positive	1222.66	506.272	39.6	y4
LVAYYTLIGASGQR(+2)	5	10	Positive	756.414	1299.67	25.6	y12
LVAYYTLIGASGQR(+2)	5	10	Positive	756.414	1228.63	25.6	y11
LVAYYTLIGASGQR(+2)	5	10	Positive	756.414	1065.57	25.6	y10
LVAYYTLIGASGQR(+2)	5	10	Positive	756.414	902.505	25.6	y9
LVAYYTLIGASGQR(+2)	5	10	Positive	756.414	801.458	25.6	y8
LVAYYTLIGASGQR(+2)	5	10	Positive	756.414	688.374	25.6	y7
LVAYYTLIGASGQR(+2)	5	10	Positive	756.414	575.29	25.6	y6
LVAYYTLIGASGQR(+2)	5	10	Positive	756.414	447.231	25.6	y4
DSC[+57.021464]VGSLVVK(+2)	5	10	Positive	532.276	861.486	18.9	y8
DSC[+57.021464]VGSLVVK(+2)	5	10	Positive	532.276	701.456	18.9	y7
DSC[+57.021464]VGSLVVK(+2)	5	10	Positive	532.276	602.387	18.9	y6
DSC[+57.021464]VGSLVVK(+2)	5	10	Positive	532.276	545.366	18.9	y5
DSC[+57.021464]VGSLVVK(+2)	5	10	Positive	532.276	458.334	18.9	y4
DSC[+57.021464]VGSLVVK(+2)	5	10	Positive	532.276	345.25	18.9	y3
DSC[+57.021464]VGSLVVK(+2)	5	10	Positive	532.276	246.181	18.9	y2
DSC[+57.021464]VGSLVVK(+2)	5	10	Positive	532.276	147.113	18.9	y1
FISLGEAC[+57.021464]K(+2)	5	10	Positive	512.76	877.445	18.3	y8
FISLGEAC[+57.021464]K(+2)	5	10	Positive	512.76	764.361	18.3	y7
FISLGEAC[+57.021464]K(+2)	5	10	Positive	512.76	677.329	18.3	y6
FISLGEAC[+57.021464]K(+2)	5	10	Positive	512.76	564.245	18.3	y5
FISLGEAC[+57.021464]K(+2)	5	10	Positive	512.76	507.223	18.3	y4
FISLGEAC[+57.021464]K(+2)	5	10	Positive	512.76	378.181	18.3	y3
FISLGEAC[+57.021464]K(+2)	5	10	Positive	512.76	307.143	18.3	y2
FISLGEAC[+57.021464]K(+2)	5	10	Positive	512.76	147.113	18.3	y1
SNLDEDIIAEENIVSR(+2)	5	10	Positive	908.949	1387.71	30.2	y12
SNLDEDIIAEENIVSR(+2)	5	10	Positive	908.949	1258.66	30.2	y11
SNLDEDIIAEENIVSR(+2)	5	10	Positive	908.949	1143.64	30.2	y10
SNLDEDIIAEENIVSR(+2)	5	10	Positive	908.949	1030.55	30.2	y9
SNLDEDIIAEENIVSR(+2)	5	10	Positive	908.949	917.469	30.2	y8
SNLDEDIIAEENIVSR(+2)	5	10	Positive	908.949	846.432	30.2	y7
SNLDEDIIAEENIVSR(+2)	5	10	Positive	908.949	717.389	30.2	y6
SNLDEDIIAEENIVSR(+2)	5	10	Positive	908.949	361.219	30.2	y3
QGALELIK(+2)	5	10	Positive	436.266	686.445	16	y6
QGALELIK(+2)	5	10	Positive	436.266	615.408	16	y5
QGALELIK(+2)	5	10	Positive	436.266	373.281	16	y3
QGALELIK(+2)	5	10	Positive	436.266	260.197	16	y2
DIC[+57.021464]EEQVNSLPGSITK(+2)	5	10	Positive	895.435	1272.68	29.8	y12
DIC[+57.021464]EEQVNSLPGSITK(+2)	5	10	Positive	895.435	1143.64	29.8	y11
DIC[+57.021464]EEQVNSLPGSITK(+2)	5	10	Positive	895.435	1015.58	29.8	y10
DIC[+57.021464]EEQVNSLPGSITK(+2)	5	10	Positive	895.435	916.51	29.8	y9
DIC[+57.021464]EEQVNSLPGSITK(+2)	5	10	Positive	895.435	802.467	29.8	y8
DIC[+57.021464]EEQVNSLPGSITK(+2)	5	10	Positive	895.435	715.435	29.8	y7
DIC[+57.021464]EEQVNSLPGSITK(+2)	5	10	Positive	895.435	602.351	29.8	y6
DIC[+57.021464]EEQVNSLPGSITK(+2)	5	10	Positive	895.435	248.16	29.8	y2
DFDFVPPVVR(+2)	5	10	Positive	595.813	928.525	20.8	y8
DFDFVPPVVR(+2)	5	10	Positive	595.813	813.498	20.8	y7
DFDFVPPVVR(+2)	5	10	Positive	595.813	666.43	20.8	y6
DFDFVPPVVR(+2)	5	10	Positive	595.813	567.361	20.8	y5
DFDFVPPVVR(+2)	5	10	Positive	595.813	470.309	20.8	y4
DFDFVPPVVR(+2)	5	10	Positive	595.813	274.187	20.8	y2
DFDFVPPVVR(+2)	5	10	Positive	595.813	175.119	20.8	y1
AC[+57.021464]EPGVDYVYK(+2)	5	10	Positive	650.797	1069.52	22.4	y9
AC[+57.021464]EPGVDYVYK(+2)	5	10	Positive	650.797	940.477	22.4	y8
AC[+57.021464]EPGVDYVYK(+2)	5	10	Positive	650.797	843.425	22.4	y7
AC[+57.021464]EPGVDYVYK(+2)	5	10	Positive	650.797	687.335	22.4	y5
AC[+57.021464]EPGVDYVYK(+2)	5	10	Positive	650.797	572.308	22.4	y4
AC[+57.021464]EPGVDYVYK(+2)	5	10	Positive	650.797	310.176	22.4	y2
LGVYELLLK(+2)	5	10	Positive	524.326	934.561	18.6	y8
LGVYELLLK(+2)	5	10	Positive	524.326	778.471	18.6	y6
LGVYELLLK(+2)	5	10	Positive	524.326	615.408	18.6	y5
LGVYELLLK(+2)	5	10	Positive	524.326	486.365	18.6	y4
LGVYELLLK(+2)	5	10	Positive	524.326	373.281	18.6	y3
LGVYELLLK(+2)	5	10	Positive	524.326	260.197	18.6	y2
LGVYELLLK(+2)	5	10	Positive	524.326	147.113	18.6	y1
LALDNGGLAR(+2)	5	10	Positive	500.282	886.474	17.9	y9
LALDNGGLAR(+2)	5	10	Positive	500.282	815.437	17.9	y8
LALDNGGLAR(+2)	5	10	Positive	500.282	702.353	17.9	y7
LALDNGGLAR(+2)	5	10	Positive	500.282	473.283	17.9	y5
LALDNGGLAR(+2)	5	10	Positive	500.282	416.262	17.9	y4
GSEMVVAGK(+2)	5	10	Positive	439.226	604.349	16.1	y6
GSEMVVAGK(+2)	5	10	Positive	439.226	473.308	16.1	y5
GSEMVVAGK(+2)	5	10	Positive	439.226	374.24	16.1	y4
GSEMVVAGK(+2)	5	10	Positive	439.226	275.171	16.1	y3
GSEMVVAGK(+2)	5	10	Positive	439.226	204.134	16.1	y2
GSEMVVAGK(+2)	5	10	Positive	439.226	147.113	16.1	y1
TFSEWLESVK(+2)	5	10	Positive	613.308	977.494	21.3	y8
TFSEWLESVK(+2)	5	10	Positive	613.308	890.462	21.3	y7
TFSEWLESVK(+2)	5	10	Positive	613.308	761.419	21.3	y6
TFSEWLESVK(+2)	5	10	Positive	613.308	575.34	21.3	y5
TFSEWLESVK(+2)	5	10	Positive	613.308	462.256	21.3	y4
TFSEWLESVK(+2)	5	10	Positive	613.308	333.213	21.3	y3
QLEWGLER(+2)	5	10	Positive	515.769	902.473	18.4	y7
QLEWGLER(+2)	5	10	Positive	515.769	789.389	18.4	y6
QLEWGLER(+2)	5	10	Positive	515.769	660.346	18.4	y5
QLEWGLER(+2)	5	10	Positive	515.769	474.267	18.4	y4
QLEWGLER(+2)	5	10	Positive	515.769	417.246	18.4	y3
QLEWGLER(+2)	5	10	Positive	515.769	175.119	18.4	y1
TLNIC[+57.021464]EVGTIR(+2)	5	10	Positive	638.339	1061.54	22.1	y9
TLNIC[+57.021464]EVGTIR(+2)	5	10	Positive	638.339	947.498	22.1	y8
TLNIC[+57.021464]EVGTIR(+2)	5	10	Positive	638.339	834.414	22.1	y7
TLNIC[+57.021464]EVGTIR(+2)	5	10	Positive	638.339	674.383	22.1	y6
TLNIC[+57.021464]EVGTIR(+2)	5	10	Positive	638.339	545.341	22.1	y5
TLNIC[+57.021464]EVGTIR(+2)	5	10	Positive	638.339	446.272	22.1	y4
TLNIC[+57.021464]EVGTIR(+2)	5	10	Positive	638.339	389.251	22.1	y3
TLNIC[+57.021464]EVGTIR(+2)	5	10	Positive	638.339	175.119	22.1	y1
ITPNLAEFAFSLYR(+2)	5	10	Positive	821.435	1427.73	27.5	y12
ITPNLAEFAFSLYR(+2)	5	10	Positive	821.435	1216.64	27.5	y10
ITPNLAEFAFSLYR(+2)	5	10	Positive	821.435	1103.55	27.5	y9
ITPNLAEFAFSLYR(+2)	5	10	Positive	821.435	1032.51	27.5	y8
ITPNLAEFAFSLYR(+2)	5	10	Positive	821.435	903.472	27.5	y7
ITPNLAEFAFSLYR(+2)	5	10	Positive	821.435	756.404	27.5	y6
ITPNLAEFAFSLYR(+2)	5	10	Positive	821.435	685.367	27.5	y5
ITPNLAEFAFSLYR(+2)	5	10	Positive	821.435	538.298	27.5	y4
QINDYVEK(+2)	5	10	Positive	504.753	880.441	18	y7
QINDYVEK(+2)	5	10	Positive	504.753	767.357	18	y6
QINDYVEK(+2)	5	10	Positive	504.753	653.314	18	y5
QINDYVEK(+2)	5	10	Positive	504.753	538.287	18	y4
QINDYVEK(+2)	5	10	Positive	504.753	375.224	18	y3
QINDYVEK(+2)	5	10	Positive	504.753	276.155	18	y2
QINDYVEK(+2)	5	10	Positive	504.753	147.113	18	y1
LSSWVLLMK(+2)	5	10	Positive	538.812	789.469	19.1	y6
LSSWVLLMK(+2)	5	10	Positive	538.812	603.39	19.1	y5
LSSWVLLMK(+2)	5	10	Positive	538.812	504.321	19.1	y4
LSSWVLLMK(+2)	5	10	Positive	538.812	391.237	19.1	y3
LSSWVLLMK(+2)	5	10	Positive	538.812	278.153	19.1	y2
SASLHLPK(+2)	5	10	Positive	426.75	765.462	15.7	y7
SASLHLPK(+2)	5	10	Positive	426.75	694.425	15.7	y6
SASLHLPK(+2)	5	10	Positive	426.75	607.393	15.7	y5
SASLHLPK(+2)	5	10	Positive	426.75	494.309	15.7	y4
SASLHLPK(+2)	5	10	Positive	426.75	357.25	15.7	y3
SASLHLPK(+2)	5	10	Positive	426.75	244.166	15.7	y2
SASLHLPK(+2)	5	10	Positive	426.75	147.113	15.7	y1
LSITGTYDLK(+2)	5	10	Positive	555.805	997.52	19.6	y9
LSITGTYDLK(+2)	5	10	Positive	555.805	910.488	19.6	y8
LSITGTYDLK(+2)	5	10	Positive	555.805	797.404	19.6	y7
LSITGTYDLK(+2)	5	10	Positive	555.805	696.356	19.6	y6
LSITGTYDLK(+2)	5	10	Positive	555.805	639.335	19.6	y5
LSITGTYDLK(+2)	5	10	Positive	555.805	538.287	19.6	y4
LSITGTYDLK(+2)	5	10	Positive	555.805	260.197	19.6	y2
LSITGTYDLK(+2)	5	10	Positive	555.805	147.113	19.6	y1
SVLGQLGITK(+2)	5	10	Positive	508.31	829.514	18.2	y8
SVLGQLGITK(+2)	5	10	Positive	508.31	716.43	18.2	y7
SVLGQLGITK(+2)	5	10	Positive	508.31	659.409	18.2	y6
SVLGQLGITK(+2)	5	10	Positive	508.31	531.35	18.2	y5
SVLGQLGITK(+2)	5	10	Positive	508.31	418.266	18.2	y4
SVLGQLGITK(+2)	5	10	Positive	508.31	361.245	18.2	y3
SVLGQLGITK(+2)	5	10	Positive	508.31	248.16	18.2	y2
SVLGQLGITK(+2)	5	10	Positive	508.31	147.113	18.2	y1
WELC[+57.021464]DIPR(+2)	5	10	Positive	544.763	902.44	19.2	y7
WELC[+57.021464]DIPR(+2)	5	10	Positive	544.763	773.397	19.2	y6
WELC[+57.021464]DIPR(+2)	5	10	Positive	544.763	660.313	19.2	y5
WELC[+57.021464]DIPR(+2)	5	10	Positive	544.763	500.283	19.2	y4
WELC[+57.021464]DIPR(+2)	5	10	Positive	544.763	385.256	19.2	y3
WELC[+57.021464]DIPR(+2)	5	10	Positive	544.763	272.172	19.2	y2
WELC[+57.021464]DIPR(+2)	5	10	Positive	544.763	175.119	19.2	y1
HSIFTPETNPR(+2)	5	10	Positive	649.828	1161.59	22.4	y10
HSIFTPETNPR(+2)	5	10	Positive	649.828	1074.56	22.4	y9
HSIFTPETNPR(+2)	5	10	Positive	649.828	961.474	22.4	y8
HSIFTPETNPR(+2)	5	10	Positive	649.828	814.405	22.4	y7
HSIFTPETNPR(+2)	5	10	Positive	649.828	487.262	22.4	y4
EAQLPVIENK(+2)	5	10	Positive	570.816	940.546	20	y8
EAQLPVIENK(+2)	5	10	Positive	570.816	812.488	20	y7
EAQLPVIENK(+2)	5	10	Positive	570.816	699.404	20	y6
EAQLPVIENK(+2)	5	10	Positive	570.816	602.351	20	y5
FVTWIEGVMR(+2)	5	10	Positive	619.323	991.503	21.5	y8
FVTWIEGVMR(+2)	5	10	Positive	619.323	890.455	21.5	y7
FVTWIEGVMR(+2)	5	10	Positive	619.323	704.376	21.5	y6
FVTWIEGVMR(+2)	5	10	Positive	619.323	591.292	21.5	y5
FVTWIEGVMR(+2)	5	10	Positive	619.323	462.249	21.5	y4
FVTWIEGVMR(+2)	5	10	Positive	619.323	306.159	21.5	y2
TASDFITK(+2)	5	10	Positive	441.732	781.409	16.2	y7
TASDFITK(+2)	5	10	Positive	441.732	710.372	16.2	y6
TASDFITK(+2)	5	10	Positive	441.732	623.34	16.2	y5
TASDFITK(+2)	5	10	Positive	441.732	361.245	16.2	y3
QTQVSVLPEGGETPLFK(+2)	5	10	Positive	915.485	1187.63	30.4	y11
QTQVSVLPEGGETPLFK(+2)	5	10	Positive	915.485	1074.55	30.4	y10
QTQVSVLPEGGETPLFK(+2)	5	10	Positive	915.485	848.451	30.4	y8
QTQVSVLPEGGETPLFK(+2)	5	10	Positive	915.485	605.366	30.4	y5
QTQVSVLPEGGETPLFK(+2)	5	10	Positive	915.485	504.318	30.4	y4
TGAQELLR(+2)	5	10	Positive	444.25	786.447	16.2	y7
TGAQELLR(+2)	5	10	Positive	444.25	729.425	16.2	y6
TGAQELLR(+2)	5	10	Positive	444.25	658.388	16.2	y5
AQPVQVAEGSEPDGFWEALGGK(+2)	5	10	Positive	1136.55	1449.66	37	y14
AQPVQVAEGSEPDGFWEALGGK(+2)	5	10	Positive	1136.55	1176.57	37	y11
AQPVQVAEGSEPDGFWEALGGK(+2)	5	10	Positive	1136.55	964.489	37	y9
AQPVQVAEGSEPDGFWEALGGK(+2)	5	10	Positive	1136.55	760.399	37	y7
AQPVQVAEGSEPDGFWEALGGK(+2)	5	10	Positive	1136.55	261.156	37	y3
AFTEC[+57.021464]C[+57.021464]VVASQLR(+2)	5	10	Positive	770.865	1322.62	26	y11
AFTEC[+57.021464]C[+57.021464]VVASQLR(+2)	5	10	Positive	770.865	1221.57	26	y10
AFTEC[+57.021464]C[+57.021464]VVASQLR(+2)	5	10	Positive	770.865	1092.53	26	y9
AFTEC[+57.021464]C[+57.021464]VVASQLR(+2)	5	10	Positive	770.865	932.498	26	y8
AFTEC[+57.021464]C[+57.021464]VVASQLR(+2)	5	10	Positive	770.865	772.468	26	y7
ESYSGVTLDPR(+2)	5	10	Positive	612.298	1007.52	21.3	y9
ESYSGVTLDPR(+2)	5	10	Positive	612.298	844.452	21.3	y8
ESYSGVTLDPR(+2)	5	10	Positive	612.298	757.42	21.3	y7
ESYSGVTLDPR(+2)	5	10	Positive	612.298	601.33	21.3	y5
ESYSGVTLDPR(+2)	5	10	Positive	612.298	500.283	21.3	y4
ESYSGVTLDPR(+2)	5	10	Positive	612.298	387.199	21.3	y3
ESYSGVTLDPR(+2)	5	10	Positive	612.298	272.172	21.3	y2
ATLLDIYK(+2)	5	10	Positive	468.773	764.455	17	y6
ATLLDIYK(+2)	5	10	Positive	468.773	651.371	17	y5
ATLLDIYK(+2)	5	10	Positive	468.773	538.287	17	y4
ATLLDIYK(+2)	5	10	Positive	468.773	310.176	17	y2
LVNEVTEFAK(+2)	5	10	Positive	575.311	1036.53	20.2	y9
LVNEVTEFAK(+2)	5	10	Positive	575.311	937.463	20.2	y8
LVNEVTEFAK(+2)	5	10	Positive	575.311	823.42	20.2	y7
LVNEVTEFAK(+2)	5	10	Positive	575.311	694.377	20.2	y6
LVNEVTEFAK(+2)	5	10	Positive	575.311	595.309	20.2	y5
LVNEVTEFAK(+2)	5	10	Positive	575.311	494.261	20.2	y4
LVNEVTEFAK(+2)	5	10	Positive	575.311	365.218	20.2	y3
LVNEVTEFAK(+2)	5	10	Positive	575.311	147.113	20.2	y1
LC[+57.021464]TVATLR(+2)	5	10	Positive	467.262	820.435	16.9	y7
LC[+57.021464]TVATLR(+2)	5	10	Positive	467.262	660.404	16.9	y6
LC[+57.021464]TVATLR(+2)	5	10	Positive	467.262	559.356	16.9	y5
LC[+57.021464]TVATLR(+2)	5	10	Positive	467.262	460.288	16.9	y4
LC[+57.021464]TVATLR(+2)	5	10	Positive	467.262	389.251	16.9	y3
LC[+57.021464]TVATLR(+2)	5	10	Positive	467.262	288.203	16.9	y2
LC[+57.021464]TVATLR(+2)	5	10	Positive	467.262	175.119	16.9	y1
AEFAEVSK(+2)	5	10	Positive	440.724	809.404	16.1	y7
AEFAEVSK(+2)	5	10	Positive	440.724	680.361	16.1	y6
AEFAEVSK(+2)	5	10	Positive	440.724	533.293	16.1	y5
AEFAEVSK(+2)	5	10	Positive	440.724	462.256	16.1	y4
AEFAEVSK(+2)	5	10	Positive	440.724	333.213	16.1	y3
AEFAEVSK(+2)	5	10	Positive	440.724	234.145	16.1	y2
AEFAEVSK(+2)	5	10	Positive	440.724	147.113	16.1	y1
TYETTLEK(+2)	5	10	Positive	492.747	883.441	17.7	y7
TYETTLEK(+2)	5	10	Positive	492.747	720.377	17.7	y6
TYETTLEK(+2)	5	10	Positive	492.747	591.335	17.7	y5
TYETTLEK(+2)	5	10	Positive	492.747	490.287	17.7	y4
TYETTLEK(+2)	5	10	Positive	492.747	389.239	17.7	y3
TYETTLEK(+2)	5	10	Positive	492.747	276.155	17.7	y2
TYETTLEK(+2)	5	10	Positive	492.747	147.113	17.7	y1
FQNALLVR(+2)	5	10	Positive	480.784	813.494	17.3	y7
FQNALLVR(+2)	5	10	Positive	480.784	685.436	17.3	y6
FQNALLVR(+2)	5	10	Positive	480.784	571.393	17.3	y5
FQNALLVR(+2)	5	10	Positive	480.784	500.355	17.3	y4
FQNALLVR(+2)	5	10	Positive	480.784	387.271	17.3	y3
FQNALLVR(+2)	5	10	Positive	480.784	274.187	17.3	y2
FQNALLVR(+2)	5	10	Positive	480.784	175.119	17.3	y1
AVMDDFAAFVEK(+2)	5	10	Positive	671.821	1172.53	23.1	y10
AVMDDFAAFVEK(+2)	5	10	Positive	671.821	1041.49	23.1	y9
AVMDDFAAFVEK(+2)	5	10	Positive	671.821	926.462	23.1	y8
AVMDDFAAFVEK(+2)	5	10	Positive	671.821	811.435	23.1	y7
AVMDDFAAFVEK(+2)	5	10	Positive	671.821	664.366	23.1	y6
AVMDDFAAFVEK(+2)	5	10	Positive	671.821	593.329	23.1	y5
AVMDDFAAFVEK(+2)	5	10	Positive	671.821	522.292	23.1	y4
AVMDDFAAFVEK(+2)	5	10	Positive	671.821	375.224	23.1	y3
TGISPLALIK(+2)	5	10	Positive	506.823	911.592	18.1	y9
TGISPLALIK(+2)	5	10	Positive	506.823	741.487	18.1	y7
TGISPLALIK(+2)	5	10	Positive	506.823	654.455	18.1	y6
TGISPLALIK(+2)	5	10	Positive	506.823	260.197	18.1	y2
TEVIPPLIENR(+2)	5	10	Positive	640.864	1050.63	22.1	y9
TEVIPPLIENR(+2)	5	10	Positive	640.864	951.562	22.1	y8
TEVIPPLIENR(+2)	5	10	Positive	640.864	838.478	22.1	y7
TEVIPPLIENR(+2)	5	10	Positive	640.864	531.289	22.1	y4
TEVIPPLIENR(+2)	5	10	Positive	640.864	418.204	22.1	y3
TEVIPPLIENR(+2)	5	10	Positive	640.864	289.162	22.1	y2
NNALDFVTK(+2)	5	10	Positive	511.269	793.445	18.2	y7
NNALDFVTK(+2)	5	10	Positive	511.269	722.408	18.2	y6
NNALDFVTK(+2)	5	10	Positive	511.269	609.324	18.2	y5
NNALDFVTK(+2)	5	10	Positive	511.269	494.297	18.2	y4
NNALDFVTK(+2)	5	10	Positive	511.269	347.229	18.2	y3
NNALDFVTK(+2)	5	10	Positive	511.269	248.16	18.2	y2
TSSFALNLPTLPEVK(+2)	5	10	Positive	808.948	1194.71	27.2	y11
TSSFALNLPTLPEVK(+2)	5	10	Positive	808.948	1123.67	27.2	y10
TSSFALNLPTLPEVK(+2)	5	10	Positive	808.948	1010.59	27.2	y9
TSSFALNLPTLPEVK(+2)	5	10	Positive	808.948	896.545	27.2	y8
TSSFALNLPTLPEVK(+2)	5	10	Positive	808.948	783.461	27.2	y7
TSSFALNLPTLPEVK(+2)	5	10	Positive	808.948	585.361	27.2	y5
TSSFALNLPTLPEVK(+2)	5	10	Positive	808.948	472.277	27.2	y4
TSSFALNLPTLPEVK(+2)	5	10	Positive	808.948	246.181	27.2	y2
QIDDIDVR(+2)	5	10	Positive	487.251	845.436	17.5	y7
QIDDIDVR(+2)	5	10	Positive	487.251	732.352	17.5	y6
QIDDIDVR(+2)	5	10	Positive	487.251	502.298	17.5	y4
QIDDIDVR(+2)	5	10	Positive	487.251	389.214	17.5	y3
QIDDIDVR(+2)	5	10	Positive	487.251	274.187	17.5	y2
ASYLDC[+57.021464]IR(+2)	5	10	Positive	499.242	926.44	17.9	y7
ASYLDC[+57.021464]IR(+2)	5	10	Positive	499.242	839.408	17.9	y6
ASYLDC[+57.021464]IR(+2)	5	10	Positive	499.242	676.345	17.9	y5
ASYLDC[+57.021464]IR(+2)	5	10	Positive	499.242	563.261	17.9	y4
ASYLDC[+57.021464]IR(+2)	5	10	Positive	499.242	448.234	17.9	y3
ASYLDC[+57.021464]IR(+2)	5	10	Positive	499.242	288.203	17.9	y2
ASYLDC[+57.021464]IR(+2)	5	10	Positive	499.242	175.119	17.9	y1
DGAGDVAFVK(+2)	5	10	Positive	489.748	806.441	17.6	y8
DGAGDVAFVK(+2)	5	10	Positive	489.748	735.404	17.6	y7
DGAGDVAFVK(+2)	5	10	Positive	489.748	678.382	17.6	y6
DGAGDVAFVK(+2)	5	10	Positive	489.748	563.355	17.6	y5
DGAGDVAFVK(+2)	5	10	Positive	489.748	464.287	17.6	y4
DGAGDVAFVK(+2)	5	10	Positive	489.748	393.25	17.6	y3
DGAGDVAFVK(+2)	5	10	Positive	489.748	246.181	17.6	y2
DGAGDVAFVK(+2)	5	10	Positive	489.748	147.113	17.6	y1
MYLGYEYVTAIR(+2)	5	10	Positive	739.871	1184.63	25.1	y10
MYLGYEYVTAIR(+2)	5	10	Positive	739.871	1071.55	25.1	y9
MYLGYEYVTAIR(+2)	5	10	Positive	739.871	1014.53	25.1	y8
MYLGYEYVTAIR(+2)	5	10	Positive	739.871	851.462	25.1	y7
MYLGYEYVTAIR(+2)	5	10	Positive	739.871	559.356	25.1	y5
MYLGYEYVTAIR(+2)	5	10	Positive	739.871	460.288	25.1	y4
MYLGYEYVTAIR(+2)	5	10	Positive	739.871	175.119	25.1	y1
SASDLTWDNLK(+2)	5	10	Positive	625.306	1091.54	21.7	y9
SASDLTWDNLK(+2)	5	10	Positive	625.306	1004.5	21.7	y8
SASDLTWDNLK(+2)	5	10	Positive	625.306	889.478	21.7	y7
SASDLTWDNLK(+2)	5	10	Positive	625.306	776.394	21.7	y6
SASDLTWDNLK(+2)	5	10	Positive	625.306	675.346	21.7	y5
SASDLTWDNLK(+2)	5	10	Positive	625.306	489.267	21.7	y4
SASDLTWDNLK(+2)	5	10	Positive	625.306	374.24	21.7	y3
SASDLTWDNLK(+2)	5	10	Positive	625.306	147.113	21.7	y1
FDEFFSEGC[+57.021464]APGSK(+2)	5	10	Positive	789.332	1315.56	26.6	y12
FDEFFSEGC[+57.021464]APGSK(+2)	5	10	Positive	789.332	1186.52	26.6	y11
FDEFFSEGC[+57.021464]APGSK(+2)	5	10	Positive	789.332	1039.45	26.6	y10
FDEFFSEGC[+57.021464]APGSK(+2)	5	10	Positive	789.332	892.383	26.6	y9
FDEFFSEGC[+57.021464]APGSK(+2)	5	10	Positive	789.332	805.351	26.6	y8
FDEFFSEGC[+57.021464]APGSK(+2)	5	10	Positive	789.332	676.308	26.6	y7
FDEFFSEGC[+57.021464]APGSK(+2)	5	10	Positive	789.332	459.256	26.6	y5
FDEFFSEGC[+57.021464]APGSK(+2)	5	10	Positive	789.332	388.219	26.6	y4
C[+57.021464]STSSLLEAC[+57.021464]TFR(+2)	5	10	Positive	766.347	1284.63	25.9	y11
C[+57.021464]STSSLLEAC[+57.021464]TFR(+2)	5	10	Positive	766.347	1183.58	25.9	y10
C[+57.021464]STSSLLEAC[+57.021464]TFR(+2)	5	10	Positive	766.347	1096.55	25.9	y9
C[+57.021464]STSSLLEAC[+57.021464]TFR(+2)	5	10	Positive	766.347	1009.51	25.9	y8
C[+57.021464]STSSLLEAC[+57.021464]TFR(+2)	5	10	Positive	766.347	896.429	25.9	y7
C[+57.021464]STSSLLEAC[+57.021464]TFR(+2)	5	10	Positive	766.347	783.345	25.9	y6
C[+57.021464]STSSLLEAC[+57.021464]TFR(+2)	5	10	Positive	766.347	654.303	25.9	y5
C[+57.021464]STSSLLEAC[+57.021464]TFR(+2)	5	10	Positive	766.347	583.266	25.9	y4
EVVSLTEAC[+57.021464]C[+57.021464]AEGADPDC[+57.021464]YDTR(+2)	5	10	Positive	1259.51	1169.45	40.7	y10
EVVSLTEAC[+57.021464]C[+57.021464]AEGADPDC[+57.021464]YDTR(+2)	5	10	Positive	1259.51	1041.39	40.7	y8
EVVSLTEAC[+57.021464]C[+57.021464]AEGADPDC[+57.021464]YDTR(+2)	5	10	Positive	1259.51	926.367	40.7	y7
EVVSLTEAC[+57.021464]C[+57.021464]AEGADPDC[+57.021464]YDTR(+2)	5	10	Positive	1259.51	276.167	40.7	y2
HLSLLTTLSNR(+2)	5	10	Positive	627.861	1117.66	21.7	y10
HLSLLTTLSNR(+2)	5	10	Positive	627.861	917.541	21.7	y8
HLSLLTTLSNR(+2)	5	10	Positive	627.861	804.457	21.7	y7
HLSLLTTLSNR(+2)	5	10	Positive	627.861	691.373	21.7	y6
ELPEHTVK(+2)	5	10	Positive	476.758	710.383	17.2	y6
ELPEHTVK(+2)	5	10	Positive	476.758	613.33	17.2	y5
ELPEHTVK(+2)	5	10	Positive	476.758	484.288	17.2	y4
ELPEHTVK(+2)	5	10	Positive	476.758	347.229	17.2	y3
THLPEVFLSK(+2)	5	10	Positive	585.829	932.545	20.5	y8
THLPEVFLSK(+2)	5	10	Positive	585.829	819.461	20.5	y7
THLPEVFLSK(+2)	5	10	Positive	585.829	722.408	20.5	y6
THLPEVFLSK(+2)	5	10	Positive	585.829	494.297	20.5	y4
THLPEVFLSK(+2)	5	10	Positive	585.829	347.229	20.5	y3
THLPEVFLSK(+2)	5	10	Positive	585.829	234.145	20.5	y2
IAQWQSFQLEGGLK(+2)	5	10	Positive	802.925	1292.66	27	y11
IAQWQSFQLEGGLK(+2)	5	10	Positive	802.925	1106.58	27	y10
IAQWQSFQLEGGLK(+2)	5	10	Positive	802.925	978.525	27	y9
IAQWQSFQLEGGLK(+2)	5	10	Positive	802.925	891.493	27	y8
IAQWQSFQLEGGLK(+2)	5	10	Positive	802.925	744.425	27	y7
IAQWQSFQLEGGLK(+2)	5	10	Positive	802.925	616.366	27	y6
IAQWQSFQLEGGLK(+2)	5	10	Positive	802.925	503.282	27	y5
IAQWQSFQLEGGLK(+2)	5	10	Positive	802.925	374.24	27	y4
QGIPFFGQVR(+2)	5	10	Positive	574.814	1020.56	20.1	y9
QGIPFFGQVR(+2)	5	10	Positive	574.814	963.541	20.1	y8
QGIPFFGQVR(+2)	5	10	Positive	574.814	850.457	20.1	y7
QGIPFFGQVR(+2)	5	10	Positive	574.814	753.404	20.1	y6
QGIPFFGQVR(+2)	5	10	Positive	574.814	606.336	20.1	y5
QGIPFFGQVR(+2)	5	10	Positive	574.814	459.267	20.1	y4
QGIPFFGQVR(+2)	5	10	Positive	574.814	402.246	20.1	y3
QGIPFFGQVR(+2)	5	10	Positive	574.814	175.119	20.1	y1
LLIYAVLPTGDVIGDSAK(+2)	5	10	Positive	923.022	1342.72	30.6	y14
LLIYAVLPTGDVIGDSAK(+2)	5	10	Positive	923.022	1271.68	30.6	y13
LLIYAVLPTGDVIGDSAK(+2)	5	10	Positive	923.022	1172.62	30.6	y12
LLIYAVLPTGDVIGDSAK(+2)	5	10	Positive	923.022	1059.53	30.6	y11
LLIYAVLPTGDVIGDSAK(+2)	5	10	Positive	923.022	861.431	30.6	y9
LLIYAVLPTGDVIGDSAK(+2)	5	10	Positive	923.022	689.383	30.6	y7
LLIYAVLPTGDVIGDSAK(+2)	5	10	Positive	923.022	590.314	30.6	y6
LLIYAVLPTGDVIGDSAK(+2)	5	10	Positive	923.022	477.23	30.6	y5
VTAAPQSVC[+57.021464]ALR(+2)	5	10	Positive	636.84	1072.56	22	y10
VTAAPQSVC[+57.021464]ALR(+2)	5	10	Positive	636.84	1001.52	22	y9
VTAAPQSVC[+57.021464]ALR(+2)	5	10	Positive	636.84	930.483	22	y8
VTAAPQSVC[+57.021464]ALR(+2)	5	10	Positive	636.84	833.43	22	y7
VTAAPQSVC[+57.021464]ALR(+2)	5	10	Positive	636.84	705.371	22	y6
VTAAPQSVC[+57.021464]ALR(+2)	5	10	Positive	636.84	618.339	22	y5
VTAAPQSVC[+57.021464]ALR(+2)	5	10	Positive	636.84	519.271	22	y4
VTAAPQSVC[+57.021464]ALR(+2)	5	10	Positive	636.84	175.119	22	y1
AIGYLNTGYQR(+2)	5	10	Positive	628.325	1071.52	21.8	y9
AIGYLNTGYQR(+2)	5	10	Positive	628.325	1014.5	21.8	y8
AIGYLNTGYQR(+2)	5	10	Positive	628.325	851.437	21.8	y7
AIGYLNTGYQR(+2)	5	10	Positive	628.325	738.353	21.8	y6
AIGYLNTGYQR(+2)	5	10	Positive	628.325	624.31	21.8	y5
AIGYLNTGYQR(+2)	5	10	Positive	628.325	523.262	21.8	y4
AIGYLNTGYQR(+2)	5	10	Positive	628.325	303.178	21.8	y2
AIGYLNTGYQR(+2)	5	10	Positive	628.325	175.119	21.8	y1
NALFC[+57.021464]LESAWK(+2)	5	10	Positive	669.829	1153.57	23	y9
NALFC[+57.021464]LESAWK(+2)	5	10	Positive	669.829	1040.49	23	y8
NALFC[+57.021464]LESAWK(+2)	5	10	Positive	669.829	893.419	23	y7
NALFC[+57.021464]LESAWK(+2)	5	10	Positive	669.829	733.388	23	y6
NALFC[+57.021464]LESAWK(+2)	5	10	Positive	669.829	620.304	23	y5
NALFC[+57.021464]LESAWK(+2)	5	10	Positive	669.829	491.261	23	y4
NALFC[+57.021464]LESAWK(+2)	5	10	Positive	669.829	333.192	23	y2
ALLAYAFALAGNQDK(+2)	5	10	Positive	783.419	1268.63	26.4	y12
ALLAYAFALAGNQDK(+2)	5	10	Positive	783.419	1197.59	26.4	y11
ALLAYAFALAGNQDK(+2)	5	10	Positive	783.419	1034.53	26.4	y10
ALLAYAFALAGNQDK(+2)	5	10	Positive	783.419	963.489	26.4	y9
ALLAYAFALAGNQDK(+2)	5	10	Positive	783.419	816.421	26.4	y8
ALLAYAFALAGNQDK(+2)	5	10	Positive	783.419	745.384	26.4	y7
ALLAYAFALAGNQDK(+2)	5	10	Positive	783.419	632.3	26.4	y6
ALLAYAFALAGNQDK(+2)	5	10	Positive	783.419	561.263	26.4	y5
NFPSPVDAAFR(+2)	5	10	Positive	610.806	959.495	21.2	y9
NFPSPVDAAFR(+2)	5	10	Positive	610.806	862.442	21.2	y8
NFPSPVDAAFR(+2)	5	10	Positive	610.806	775.41	21.2	y7
NFPSPVDAAFR(+2)	5	10	Positive	610.806	678.357	21.2	y6
NFPSPVDAAFR(+2)	5	10	Positive	610.806	579.289	21.2	y5
NFPSPVDAAFR(+2)	5	10	Positive	610.806	464.262	21.2	y4
NFPSPVDAAFR(+2)	5	10	Positive	610.806	393.224	21.2	y3
NFPSPVDAAFR(+2)	5	10	Positive	610.806	175.119	21.2	y1
QGHNSVFLIK(+2)	5	10	Positive	571.819	957.552	20.1	y8
QGHNSVFLIK(+2)	5	10	Positive	571.819	820.493	20.1	y7
QGHNSVFLIK(+2)	5	10	Positive	571.819	706.45	20.1	y6
QGHNSVFLIK(+2)	5	10	Positive	571.819	619.418	20.1	y5
QGHNSVFLIK(+2)	5	10	Positive	571.819	520.349	20.1	y4
QGHNSVFLIK(+2)	5	10	Positive	571.819	373.281	20.1	y3
QGHNSVFLIK(+2)	5	10	Positive	571.819	260.197	20.1	y2
QGHNSVFLIK(+2)	5	10	Positive	571.819	147.113	20.1	y1
YYC[+57.021464]FQGNQFLR(+2)	5	10	Positive	748.342	1169.55	25.4	y9
YYC[+57.021464]FQGNQFLR(+2)	5	10	Positive	748.342	1009.52	25.4	y8
YYC[+57.021464]FQGNQFLR(+2)	5	10	Positive	748.342	862.453	25.4	y7
YYC[+57.021464]FQGNQFLR(+2)	5	10	Positive	748.342	734.394	25.4	y6
YYC[+57.021464]FQGNQFLR(+2)	5	10	Positive	748.342	677.373	25.4	y5
YYC[+57.021464]FQGNQFLR(+2)	5	10	Positive	748.342	435.271	25.4	y3
YYC[+57.021464]FQGNQFLR(+2)	5	10	Positive	748.342	288.203	25.4	y2
YYC[+57.021464]FQGNQFLR(+2)	5	10	Positive	748.342	175.119	25.4	y1
GGYTLVSGYPK(+2)	5	10	Positive	571.298	864.483	20	y8
GGYTLVSGYPK(+2)	5	10	Positive	571.298	763.435	20	y7
GGYTLVSGYPK(+2)	5	10	Positive	571.298	650.351	20	y6
GGYTLVSGYPK(+2)	5	10	Positive	571.298	551.282	20	y5
GGYTLVSGYPK(+2)	5	10	Positive	571.298	464.25	20	y4
GGYTLVSGYPK(+2)	5	10	Positive	571.298	407.229	20	y3
GGYTLVSGYPK(+2)	5	10	Positive	571.298	244.166	20	y2
GGYTLVSGYPK(+2)	5	10	Positive	571.298	147.113	20	y1
VDGALC[+57.021464]MEK(+2)	5	10	Positive	511.735	923.396	18.3	y8
VDGALC[+57.021464]MEK(+2)	5	10	Positive	511.735	808.369	18.3	y7
VDGALC[+57.021464]MEK(+2)	5	10	Positive	511.735	751.348	18.3	y6
VDGALC[+57.021464]MEK(+2)	5	10	Positive	511.735	680.311	18.3	y5
VDGALC[+57.021464]MEK(+2)	5	10	Positive	511.735	567.227	18.3	y4
VDGALC[+57.021464]MEK(+2)	5	10	Positive	511.735	407.196	18.3	y3
VDGALC[+57.021464]MEK(+2)	5	10	Positive	511.735	276.155	18.3	y2
VDGALC[+57.021464]MEK(+2)	5	10	Positive	511.735	147.113	18.3	y1
